# Supplementary material for: Rapamycin inhibits pathogen transmission in mosquitoes by promoting immune activation
Source: PLoS Pathog. 2021 Feb 24;17(2):e1009353. doi: 10.1371/journal.ppat.1009353 (PMC7939355; doi:10.1371/journal.ppat.1009353)
Supplement: S1 Table — (XLSX) [file ppat.1009353.s010.xlsx]

## Sheet: Sheet1
S1 Table. List of differentially regulated genes
Gene_id	VectorBase	readcount_Rapa	readcount_DMSO	log2FoldChange	pval	padj	significant
ASTE016327	None	43.2632	6.14143	2.72712	1.04625e-42	1.47763e-38	TRUE
ASTE005077	trehalose 6-phosphate synthase/phosphatase	448.597	72.4841	2.53789	1.65445e-37	1.16829e-33	TRUE
ASTE000385	Protein twisted gastrulation	155.195	40.9445	1.83632	4.60083e-22	2.16592e-18	TRUE
ASTE005320	None	125.328	27.8318	2.09635	1.32821e-21	4.68958e-18	TRUE
ASTE004525	Transporter	50.2725	16.4921	1.50915	6.2424e-18	1.76323e-14	TRUE
ASTE005759	None	32.6856	8.19147	1.90622	8.53136e-18	2.00814e-14	TRUE
ASTE011413	cysteine sulfinic acid decarboxylase	27.6897	2.71105	3.28428	1.56616e-17	3.15984e-14	TRUE
ASTE001668	threonine dehydratase	48.6363	4.0234	3.51827	3.26941e-17	5.77174e-14	TRUE
ASTE008814	None	80.462	226.98	-1.59457	5.95719e-17	9.34815e-14	TRUE
ASTE010245	peptidoglycan recognition protein (long)	56.4419	14.8735	1.82226	1.9727e-16	2.78604e-13	TRUE
ASTE009018	CLIP-domain serine protease	19.7399	52.4602	-1.497	2.43881e-16	3.13121e-13	TRUE
ASTE007167	poly(U)-specific endoribonuclease	197.087	58.7059	1.66315	8.59021e-16	1.011e-12	TRUE
ASTE003859	None	183.497	32.64	2.39314	2.94984e-15	3.20466e-12	TRUE
ASTE009881	None	93.1098	247.756	-1.49268	5.9789e-15	6.03143e-12	TRUE
ASTE016178	None	101.344	13.7113	2.82455	1.04971e-14	9.88338e-12	TRUE
ASTE008188	None	1167.86	266.648	2.02317	1.55532e-14	1.37287e-11	TRUE
ASTE009548	None	236.075	58.7979	1.93504	3.12852e-14	2.59906e-11	TRUE
ASTE001261	glutamate decarboxylase	25.3514	4.47667	2.42441	9.96952e-14	7.82219e-11	TRUE
ASTE016294	PPO6: prophenoloxidase 6	59.264	153.747	-1.48401	1.29892e-13	9.65508e-11	TRUE
ASTE006572	None	42.5102	6.7061	2.596	1.44744e-13	1.02211e-10	TRUE
ASTE005498	None	231.933	32.2269	2.77777	1.52295e-13	1.02422e-10	TRUE
ASTE007267	None	664.983	167.957	1.89369	3.44657e-13	2.21254e-10	TRUE
ASTE009518	None	10.1496	1.48812	2.67458	3.84444e-13	2.36066e-10	TRUE
ASTE006211	None	6.86539	49.3629	-2.97458	4.31837e-13	2.54118e-10	TRUE
ASTE011607	None	1.36732	6.39755	-2.32026	8.77865e-13	4.95923e-10	TRUE
ASTE005813	None	70.5695	28.1636	1.24107	9.46507e-13	5.14135e-10	TRUE
ASTE000587	PPO2: prophenoloxidase 2	10.0483	33.8017	-1.85515	1.14471e-12	5.98766e-10	TRUE
ASTE006708	None	37.1987	12.7884	1.43173	4.56436e-12	2.30223e-09	TRUE
ASTE001783	None	68.3515	13.9191	2.21617	6.19049e-12	3.01477e-09	TRUE
ASTE006303	None	886.826	262.05	1.66839	8.60968e-12	4.05315e-09	TRUE
ASTE001474	SRPN16: serine protease inhibitor (serpin) 16	193.638	57.2862	1.67376	1.24034e-11	5.47417e-09	TRUE
ASTE010995	Phyhd1 protein	249.589	59.5167	2.0057	1.2325e-11	5.47417e-09	TRUE
ASTE011124	None	164.909	55.0775	1.47846	1.43723e-11	6.15091e-09	TRUE
ASTE016298	PPO3: prophenoloxidase 3	3.97809	55.6364	-3.91458	1.67774e-11	6.96902e-09	TRUE
ASTE008693	None	3493.56	868.66	1.92251	1.77012e-11	7.1427e-09	TRUE
ASTE006155	None	52.6998	12.5893	1.96185	3.00211e-11	1.14591e-08	TRUE
ASTE009145	None	97.9318	41.8218	1.13729	2.97748e-11	1.14591e-08	TRUE
ASTE001895	None	0.828299	0	7.93214	3.30503e-11	1.22834e-08	TRUE
ASTE000131	CYP6AK1: cytochrome P450	58.4333	19.4447	1.50925	3.7456e-11	1.35639e-08	TRUE
ASTE005878	None	200.14	58.1783	1.70417	4.06144e-11	1.43399e-08	TRUE
ASTE001242	None	72.0576	21.5678	1.66395	4.96107e-11	1.70891e-08	TRUE
ASTE010930	None	171.184	50.0693	1.68923	5.33585e-11	1.79424e-08	TRUE
ASTE000681	None	130.119	43.6014	1.48822	5.59476e-11	1.83755e-08	TRUE
ASTE001551	None	64.3042	18.8669	1.6891	5.78514e-11	1.85558e-08	TRUE
ASTE003164	None	47.8425	19.2633	1.22347	5.91243e-11	1.85558e-08	TRUE
ASTE009875	Cystathionine beta-synthase	74.1271	173.364	-1.33291	8.19166e-11	2.51502e-08	TRUE
ASTE016273	L-iditol 2-dehydrogenase	5.82623	0.992945	2.4592	8.42958e-11	2.533e-08	TRUE
ASTE008723	None	45.7555	20.4388	1.06999	1.01095e-10	2.97451e-08	TRUE
ASTE009529	attacin anti-microbial peptide	63.654	26.1855	1.19091	1.09792e-10	3.16446e-08	TRUE
Novel00188		0.133973	1.5918	-3.64096	1.12058e-10	3.16518e-08	TRUE
ASTE016314	None	9.40424	2.23142	2.00238	1.21963e-10	3.37741e-08	TRUE
ASTE006756	CLIP-domain serine protease	125.846	48.7141	1.28698	1.40294e-10	3.81034e-08	TRUE
ASTE007917	carboxylesterase clade H, member	19.1423	48.8605	-1.44676	1.4695e-10	3.91581e-08	TRUE
ASTE003377	None	7.5837	0.991702	2.86964	1.96264e-10	5.13304e-08	TRUE
ASTE005619	None	17.2214	50.2084	-1.63585	3.55125e-10	8.95612e-08	TRUE
ASTE006253	None	11.5725	61.138	-2.52784	3.5493e-10	8.95612e-08	TRUE
ASTE016325	None	63.3171	19.8964	1.58993	4.00362e-10	9.91983e-08	TRUE
ASTE003858	None	148.84	61.5364	1.18473	4.21844e-10	1.02719e-07	TRUE
ASTE010589	None	92.1831	205.932	-1.26107	4.42206e-10	1.05852e-07	TRUE
ASTE010101	None	31.5954	12.9804	1.18373	6.10311e-10	1.43657e-07	TRUE
ASTE010743	FBN8	5.43473	17.2294	-1.77265	6.65142e-10	1.53997e-07	TRUE
ASTE001335	None	200.962	77.737	1.29007	7.23591e-10	1.63342e-07	TRUE
ASTE010296	LRIM12: leucine rich immune protein (Short)	12.3242	3.55328	1.71283	7.28639e-10	1.63342e-07	TRUE
ASTE000314	None	42.2689	14.5904	1.44652	7.45645e-10	1.64543e-07	TRUE
ASTE016003	CYP4D17: cytochrome P450	11.1257	2.77747	1.91612	8.222e-10	1.7829e-07	TRUE
ASTE016299	PPO4: prophenoloxidase 4	7.53461	22.2834	-1.65716	8.33192e-10	1.7829e-07	TRUE
ASTE005967	UTP--glucose-1-phosphate uridylyltransferase	222.074	98.0522	1.08515	1.26851e-09	2.6739e-07	TRUE
ASTE002740	None	54.9425	23.7897	1.12656	1.39876e-09	2.9051e-07	TRUE
ASTE006190	None	20.4138	3.85346	2.32163	1.54142e-09	3.14684e-07	TRUE
ASTE006636	None	103.543	43.5447	1.17278	1.55971e-09	3.14684e-07	TRUE
ASTE000611	None	2566.95	778.847	1.63243	1.61371e-09	3.20992e-07	TRUE
ASTE005172	bone morphogenetic protein	152.801	62.8588	1.19929	2.12131e-09	4.16101e-07	TRUE
ASTE002957	None	146.83	60.3605	1.20264	2.25764e-09	4.30873e-07	TRUE
ASTE010100	None	1069.66	338.647	1.56331	2.25747e-09	4.30873e-07	TRUE
ASTE002455	None	559.2	116.353	2.18516	2.51407e-09	4.73416e-07	TRUE
ASTE011469	None	8.72774	0.685902	3.61672	2.76649e-09	5.14095e-07	TRUE
ASTE008664	solute carrier family 22 member	45.6171	14.0987	1.61595	3.171e-09	5.8161e-07	TRUE
ASTE001191	None	75.0625	37.268	0.919549	3.26886e-09	5.91874e-07	TRUE
ASTE016157	CLIP-domain serine protease	73.847	30.5571	1.16759	4.85994e-09	8.68822e-07	TRUE
ASTE008408	carboxylesterase	63.74	17.9359	1.76016	5.75694e-09	1.01632e-06	TRUE
ASTE010380	None	142.963	57.0437	1.24333	6.35584e-09	1.10819e-06	TRUE
ASTE006388	leucine-rich immune protein (TM)	11.0993	22.0877	-1.08592	7.41166e-09	1.27652e-06	TRUE
ASTE006424	Regucalcin protein	4.38779	0.352887	3.56968	7.81633e-09	1.33e-06	TRUE
ASTE016217	None	40.8654	17.2958	1.16082	8.26531e-09	1.37331e-06	TRUE
ASTE016385	None	512.752	157.95	1.61377	8.22446e-09	1.37331e-06	TRUE
ASTE011371	None	88.8798	32.5959	1.36402	8.77232e-09	1.4406e-06	TRUE
ASTE008291	CLIP-domain serine protease	9.75362	0.447549	4.36951	9.44294e-09	1.5329e-06	TRUE
ASTE011204	glucose dehydrogenase (acceptor)	252.78	73.9052	1.64918	1.12023e-08	1.79784e-06	TRUE
ASTE005853	None	47.2182	22.6901	0.967176	1.31751e-08	2.09069e-06	TRUE
ASTE007232	None	14.4748	3.70507	1.88133	1.51363e-08	2.34911e-06	TRUE
Novel00294		15.173	31.4939	-1.15635	1.49798e-08	2.34911e-06	TRUE
ASTE016284	CLIP-domain serine protease	755.2	326.567	1.10813	1.72462e-08	2.64748e-06	TRUE
ASTE006246	Elongation of very long chain fatty acids protein	1.90786	10.3589	-2.55764	1.9368e-08	2.94122e-06	TRUE
ASTE007944	cytochrome b5-related	68.4377	33.0959	0.948718	2.12481e-08	3.19242e-06	TRUE
ASTE004806	None	10.3828	21.4485	-1.13798	2.20363e-08	3.27598e-06	TRUE
ASTE000451	None	55.0168	26.3942	0.967142	2.45755e-08	3.61541e-06	TRUE
ASTE008724	None	50.7724	24.8038	0.946381	2.60913e-08	3.79883e-06	TRUE
ASTE007577	None	5.2898	14.8869	-1.59018	3.05475e-08	4.40227e-06	TRUE
ASTE004807	None	851.829	338.367	1.241	3.24358e-08	4.62719e-06	TRUE
ASTE002222	D-3-phosphoglycerate dehydrogenase	4.01049	10.0167	-1.41933	3.30356e-08	4.66561e-06	TRUE
ASTE003567	None	55.9524	120.638	-1.21679	3.40998e-08	4.76824e-06	TRUE
ASTE000827	facilitated trehalose transporter Tret1-2 homolog	11.3257	22.5329	-1.08537	3.79818e-08	5.25899e-06	TRUE
Novel00330		10.7025	26.4473	-1.40127	3.91435e-08	5.36721e-06	TRUE
ASTE007810	None	37.9598	86.4262	-1.29712	4.7514e-08	6.45231e-06	TRUE
ASTE016208	LRIM5: leucine-rich immune protein (Short)	78.7525	36.526	1.02442	5.35302e-08	7.20007e-06	TRUE
ASTE005968	3'-phosphoadenosine 5'-phosphosulfate synthase	540.729	124.561	2.04927	5.45709e-08	7.20285e-06	TRUE
ASTE006304	None	48.2395	23.9317	0.918855	5.44483e-08	7.20285e-06	TRUE
ASTE006406	None	141.685	44.7859	1.58373	5.59097e-08	7.31123e-06	TRUE
ASTE000263	None	52.614	23.233	1.09094	5.64861e-08	7.31884e-06	TRUE
ASTE002922	Polypeptide N-acetylgalactosaminyltransferase	200.633	68.6899	1.45705	5.77077e-08	7.34239e-06	TRUE
ASTE010371	3-glucan binding protein	57.6397	23.5469	1.18557	5.74841e-08	7.34239e-06	TRUE
ASTE004466	None	53.7506	92.5427	-0.874458	5.84304e-08	7.36797e-06	TRUE
ASTE016295	PPO5: prophenoloxidase 5	18.9234	39.2589	-1.16145	5.983e-08	7.47769e-06	TRUE
ASTE007107	cecropin anti-microbial peptide	1318.5	343.174	1.81043	6.06268e-08	7.51081e-06	TRUE
ASTE014261	None	57.5206	19.5939	1.48454	6.26778e-08	7.69738e-06	TRUE
ASTE001449	sodium-independent sulfate anion transporter	67.1147	33.7379	0.89964	6.60576e-08	7.97377e-06	TRUE
ASTE006313	Salivary anti-thrombin anophelin	675.601	305.603	1.05485	6.5579e-08	7.97377e-06	TRUE
ASTE006371	None	205.368	84.2666	1.20191	6.68348e-08	7.99922e-06	TRUE
ASTE007686	TNF receptor-associated factor	12.8337	29.0943	-1.28962	7.80102e-08	9.2583e-06	TRUE
ASTE010690	None	60.1502	29.8135	0.917321	8.49027e-08	9.99234e-06	TRUE
ASTE009624	None	10.8427	3.55533	1.5271	8.71543e-08	1.01726e-05	TRUE
ASTE007104	None	151.55	72.8843	0.966706	8.83585e-08	1.02286e-05	TRUE
Novel00007		44.4081	108.465	-1.40014	9.49872e-08	1.09065e-05	TRUE
ASTE006673	None	31.12	8.39634	1.8125	9.73942e-08	1.10927e-05	TRUE
ASTE004580	None	119.011	40.8643	1.45979	1.0757e-07	1.21537e-05	TRUE
ASTE011399	Necdin-like	54.4001	25.0447	1.03185	1.18173e-07	1.32457e-05	TRUE
ASTE001117	None	1.7531	0.317464	2.3681	1.28568e-07	1.42974e-05	TRUE
ASTE002144	None	78.442	38.0722	0.959997	1.29862e-07	1.43285e-05	TRUE
ASTE007608	CYP9M1: cytochrome P450	2.46924	0.448845	2.38205	1.3331e-07	1.45949e-05	TRUE
ASTE005860	None	735.042	1834.99	-1.43298	1.42748e-07	1.55079e-05	TRUE
ASTE004945	None	30.8201	10.3018	1.49245	1.48569e-07	1.60171e-05	TRUE
Novel00126		26.3197	8.23893	1.57571	1.57135e-07	1.68122e-05	TRUE
ASTE004774	None	92.1636	182.527	-1.09254	1.67913e-07	1.78303e-05	TRUE
ASTE000770	None	106.075	227.563	-1.20026	1.77575e-07	1.87156e-05	TRUE
ASTE007108	None	254.435	84.6876	1.50096	1.85927e-07	1.93077e-05	TRUE
ASTE014962	None	24.1618	9.62856	1.23126	1.84839e-07	1.93077e-05	TRUE
ASTE002308	None	10.4969	3.87215	1.35972	1.95557e-07	2.01595e-05	TRUE
ASTE000690	delta-1-pyrroline-5-carboxylate synthetase	535.364	183.054	1.47136	2.09235e-07	2.14132e-05	TRUE
ASTE008349	None	198.067	92.0512	0.999264	2.18413e-07	2.21918e-05	TRUE
ASTE010970	tubulin-specific chaperone cofactor E-like protein	50.4031	24.6199	0.953654	2.30862e-07	2.3289e-05	TRUE
ASTE015921	CYP304B1: cytochrome P450	33.2921	5.81948	2.41786	2.39157e-07	2.39547e-05	TRUE
ASTE004542	None	28.5469	9.79968	1.46822	2.4206e-07	2.40747e-05	TRUE
ASTE015989	None	18.0566	5.38738	1.67567	2.44165e-07	2.41143e-05	TRUE
ASTE004506	None	9.44058	3.30148	1.40972	2.46159e-07	2.41424e-05	TRUE
ASTE006008	None	54.271	22.2658	1.20894	2.59621e-07	2.51649e-05	TRUE
ASTE015897	UDP-N-acetylglucosamine pyrophosphorylase	33.9058	58.8529	-0.888916	2.60148e-07	2.51649e-05	TRUE
ASTE006210	None	65.6338	26.7022	1.19483	2.66062e-07	2.55619e-05	TRUE
ASTE011526	phosphoserine phosphatase	128.191	335.662	-1.45718	2.71445e-07	2.59028e-05	TRUE
ASTE016194	None	16.2068	4.19663	1.87882	2.82347e-07	2.67624e-05	TRUE
ASTE005258	cuticular protein RR-1 family	2.24557	0.171287	3.60707	2.84896e-07	2.68239e-05	TRUE
ASTE016330	glucose dehydrogenase (acceptor)	8.69507	2.0266	2.03621	3.09661e-07	2.89626e-05	TRUE
ASTE009074	facilitated trehalose transporter Tret1-2 homolog	103.772	255.177	-1.39673	3.35993e-07	3.12186e-05	TRUE
ASTE014496	None	17.4971	32.3933	-0.989379	3.38709e-07	3.12653e-05	TRUE
ASTE006794	None	16.2169	49.928	-1.70711	3.70632e-07	3.39899e-05	TRUE
ASTE006599	V-type proton ATPase subunit G	72.9057	38.1995	0.847417	3.9054e-07	3.55845e-05	TRUE
ASTE002153	None	14.0113	5.83358	1.18314	4.28223e-07	3.87679e-05	TRUE
ASTE001059	None	58.2615	20.5929	1.42073	4.41982e-07	3.97586e-05	TRUE
Novel00174		15.8649	6.69897	1.1538	4.53705e-07	4.05549e-05	TRUE
ASTE016323	None	53.9011	24.1429	1.08228	5.0085e-07	4.44875e-05	TRUE
ASTE008948	None	15.3972	6.07641	1.25249	5.20843e-07	4.59742e-05	TRUE
ASTE011112	Aminoacylase	57.4247	99.6121	-0.889476	5.346e-07	4.68953e-05	TRUE
ASTE000450	None	167.426	73.1804	1.10027	5.49959e-07	4.79449e-05	TRUE
ASTE004467	None	12.9595	22.8525	-0.906898	5.76343e-07	4.99367e-05	TRUE
ASTE010938	None	27.5027	13.7991	0.900211	6.28478e-07	5.41219e-05	TRUE
ASTE007055	NADH dehydrogenase (ubiquinone) iron-sulfur protein 7, mitochondrial	0.563539	0.0515156	3.27953	6.3464e-07	5.43214e-05	TRUE
Novel00255		67.5389	36.1903	0.813251	6.54907e-07	5.57184e-05	TRUE
ASTE009570	acyl-CoA dehydrogenase	1052.47	490.433	1.01372	6.63047e-07	5.60731e-05	TRUE
ASTE009535	None	144.405	64.4433	1.08723	6.97874e-07	5.86671e-05	TRUE
ASTE010653	None	647.709	300.147	1.01799	7.07677e-07	5.87913e-05	TRUE
ASTE011143	None	321.558	149.669	1.01094	7.06316e-07	5.87913e-05	TRUE
ASTE001085	serine protease (non-digestive)	105.557	30.0064	1.75222	7.5596e-07	6.20722e-05	TRUE
ASTE003848	HPX2: heme peroxidase 2	114.292	57.5617	0.901731	7.52355e-07	6.20722e-05	TRUE
ASTE010355	None	21.2543	9.9633	1.0018	7.75075e-07	6.32739e-05	TRUE
ASTE005362	phospholipase D1/2	178.494	75.0555	1.17207	8.11023e-07	6.5828e-05	TRUE
ASTE001861	None	193.631	89.9	1.0238	8.5063e-07	6.86482e-05	TRUE
ASTE008194	CLIP-domain serine protease	162.134	70.2661	1.09606	8.74679e-07	7.0188e-05	TRUE
Novel00444		8.34093	22.9235	-1.56924	9.01166e-07	7.19049e-05	TRUE
ASTE000188	microtubule-associated protein tau	28.6227	13.9898	0.947493	9.54768e-07	7.57538e-05	TRUE
ASTE006254	None	409.184	132.969	1.55018	9.99068e-07	7.88259e-05	TRUE
ASTE004597	Major facilitator superfamily domain containing	14.5208	25.9473	-0.941293	1.02311e-06	8.02743e-05	TRUE
ASTE015891	CYP6AH1: cytochrome P450	56.7389	30.6262	0.801634	1.08465e-06	8.46324e-05	TRUE
ASTE005688	Histone H2A	18.3296	39.5785	-1.22491	1.1217e-06	8.7043e-05	TRUE
ASTE010250	None	48.8726	111.099	-1.30496	1.13164e-06	8.7334e-05	TRUE
ASTE004892	NFkappaB essential modulator	296.488	120.581	1.22368	1.27401e-06	9.77872e-05	TRUE
ASTE010348	None	7.81995	1.55594	2.27592	1.29757e-06	9.90569e-05	TRUE
ASTE001593	None	0.377403	0.00901792	4.93879	1.31045e-06	9.95027e-05	TRUE
ASTE002533	None	146.088	52.3255	1.40108	1.38405e-06	0.000104529	TRUE
ASTE014857	None	5.3135	12.5526	-1.33258	1.46753e-06	0.000110244	TRUE
ASTE002262	None	478.694	190.299	1.22218	1.50432e-06	0.00011241	TRUE
ASTE003203	None	41.6614	19.5106	1.00296	1.53824e-06	0.00011434	TRUE
ASTE006889	tubby	25.6892	11.8117	1.04571	1.54933e-06	0.000114562	TRUE
ASTE016209	LRIM27: leucine rich immune protein (Coil-less)	35.4062	17.5371	0.927442	1.56013e-06	0.000114759	TRUE
ASTE003271	None	14.477	4.51555	1.61436	1.57437e-06	0.000115206	TRUE
ASTE007809	None	123.489	257.649	-1.17095	1.58731e-06	0.000115555	TRUE
ASTE007766	None	317.902	125.123	1.25279	1.60722e-06	0.000116404	TRUE
ASTE009793	None	391.29	198.689	0.893328	1.62645e-06	0.000117195	TRUE
ASTE007758	None	103.797	56.5853	0.78499	1.6381e-06	0.000117436	TRUE
ASTE005911	None	0.881003	0.110105	2.85434	1.68999e-06	0.000120544	TRUE
ASTE008479	None	24.2477	10.5759	1.10765	1.70775e-06	0.000121199	TRUE
ASTE006643	None	3.09391	0.660739	2.15851	1.76726e-06	0.00012356	TRUE
ASTE007612	None	90.7909	272.117	-1.6788	1.76382e-06	0.00012356	TRUE
ASTE010865	None	2.80679	0.79077	1.72601	1.76319e-06	0.00012356	TRUE
ASTE007120	None	54.7158	142.158	-1.49642	1.83059e-06	0.000127357	TRUE
ASTE002140	None	20.5057	9.4671	1.01575	1.85034e-06	0.000127475	TRUE
ASTE007416	None	24.8516	11.1586	1.08028	1.8426e-06	0.000127475	TRUE
ASTE005816	None	163.753	81.1249	0.928787	1.96843e-06	0.000134952	TRUE
ASTE007286	None	13.2167	4.70876	1.40246	1.98932e-06	0.000135725	TRUE
ASTE001881	None	4.15127	0.936353	2.0862	2.15572e-06	0.000146371	TRUE
ASTE010398	None	0.434102	1.85143	-2.17831	2.17017e-06	0.000146647	TRUE
ASTE000403	homeobox protein HoxA/B2	1.01238	0.155843	2.60623	2.19696e-06	0.000147459	TRUE
ASTE007106	cecropin anti-microbial peptide	390.244	136.018	1.45013	2.21351e-06	0.000147459	TRUE
ASTE007502	tubulin, alpha	34.9344	58.4184	-0.842174	2.20628e-06	0.000147459	TRUE
ASTE004102	None	5.53609	1.56934	1.72346	2.35738e-06	0.000156306	TRUE
ASTE003080	None	177.207	90.0558	0.890536	2.40468e-06	0.000158698	TRUE
ASTE003052	fbp: fructose-1,6-biphosphatase	150.554	360.94	-1.35774	2.5768e-06	0.000169266	TRUE
ASTE001687	None	29.9655	15.7464	0.839665	2.94575e-06	0.000192606	TRUE
ASTE008317	Polypeptide N-acetylgalactosaminyltransferase	60.2883	30.7634	0.884529	2.99201e-06	0.000193836	TRUE
ASTE009146	glucose dehydrogenase (acceptor)	15.2538	6.54729	1.13753	2.99123e-06	0.000193836	TRUE
ASTE004847	None	25.6326	10.1214	1.25902	3.13123e-06	0.000201929	TRUE
ASTE008655	None	21.3318	9.15131	1.14374	3.21793e-06	0.000206577	TRUE
ASTE005193	None	23.4388	12.1688	0.856556	3.25734e-06	0.00020816	TRUE
ASTE008709	None	23.6732	11.7753	0.921647	3.29818e-06	0.000209821	TRUE
Novel00397		0.751674	3.59913	-2.36256	3.43932e-06	0.000217818	TRUE
ASTE001958	None	99.5799	52.0676	0.854874	3.45947e-06	0.000218116	TRUE
ASTE005469	None	140.55	74.7651	0.822319	3.57311e-06	0.00022428	TRUE
ASTE000111	Ras-related protein Rab-18	77.5353	39.2907	0.901086	3.59724e-06	0.000224668	TRUE
ASTE007960	None	0.462452	4.49228	-3.36609	3.61111e-06	0.000224668	TRUE
ASTE002785	Class A Scavenger Receptor (SRCR domain) with Serine Protease domain.	153.765	69.5617	1.06943	3.70926e-06	0.000229073	TRUE
ASTE010638	sodium-coupled monocarboxylate transporter	10.0753	3.57337	1.40987	3.71434e-06	0.000229073	TRUE
ASTE005076	None	125.556	63.8358	0.878766	3.87903e-06	0.00023819	TRUE
ASTE002619	peptidoglycan recognition protein (long)	77.0959	30.3802	1.27693	4.24494e-06	0.000259529	TRUE
ASTE015132	None	59.1458	13.0537	2.13608	4.45054e-06	0.000270927	TRUE
ASTE002931	protein N-terminal asparagine amidohydrolase	36.9891	19.661	0.82079	4.48502e-06	0.000271749	TRUE
ASTE010249	None	6.00027	14.9646	-1.43702	4.50253e-06	0.000271749	TRUE
ASTE016050	None	9.7419	21.5131	-1.24485	4.55114e-06	0.000273514	TRUE
ASTE009419	Non-specific serine/threonine protein kinase	114.975	63.1499	0.772738	4.7675e-06	0.000285302	TRUE
ASTE002872	heme peroxidase	69.468	28.8	1.17161	4.88537e-06	0.000291123	TRUE
ASTE001669	None	8.40288	1.14879	2.79749	4.96527e-06	0.000294641	TRUE
ASTE000561	None	164.806	69.4401	1.1827	5.01438e-06	0.00029631	TRUE
ASTE005296	None	78.9275	148.168	-1.01696	5.16691e-06	0.000303252	TRUE
ASTE009590	LRIM17: leucine rich immune protein (Coil-less)	673.401	284.895	1.15044	5.1748e-06	0.000303252	TRUE
ASTE008592	None	103.018	316.265	-1.73486	5.23047e-06	0.000305247	TRUE
ASTE006462	PRKCA-binding protein	12.9464	5.45671	1.15353	5.30553e-06	0.000308354	TRUE
ASTE016361	yellow protein	508.107	208.011	1.17158	5.33752e-06	0.000308942	TRUE
ASTE010627	CLIP-domain serine protease	311.973	121.845	1.24861	5.37391e-06	0.000309778	TRUE
ASTE000590	None	92.2824	47.0963	0.892459	5.52263e-06	0.000315481	TRUE
ASTE003183	None	90.859	44.9583	0.931697	5.53083e-06	0.000315481	TRUE
ASTE008242	None	6.2633	1.96526	1.55484	5.53985e-06	0.000315481	TRUE
ASTE003861	None	20.4441	10.3155	0.902382	5.80475e-06	0.000329239	TRUE
ASTE010081	None	587.508	304.484	0.851054	5.9383e-06	0.000335398	TRUE
Novel00428		9.51559	4.17984	1.0992	5.96083e-06	0.000335398	TRUE
ASTE010406	peritrophin	29.4591	9.60755	1.54085	6.18938e-06	0.000346875	TRUE
ASTE007889	None	26.7272	47.2433	-0.928767	6.34103e-06	0.00035397	TRUE
ASTE005044	cyclin E	20.3726	39.3082	-1.05604	6.4202e-06	0.000356978	TRUE
ASTE006452	None	62.8894	117.201	-1.00679	6.5514e-06	0.000362845	TRUE
ASTE001789	None	355.443	170.86	0.970071	6.58469e-06	0.000363264	TRUE
ASTE000236	None	24.8872	12.5676	0.889585	6.66952e-06	0.000365092	TRUE
ASTE002449	solute carrier family 27 (fatty acid transporter), member 1/4	208.272	95.7068	1.04835	6.64399e-06	0.000365092	TRUE
ASTE000199	None	45.3847	74.1539	-0.813987	6.85628e-06	0.000373576	TRUE
ASTE006941	None	121.37	57.2612	1.00575	6.87743e-06	0.000373576	TRUE
ASTE007894	Uncharacterized protein CG12001	75.278	34.6052	1.04411	6.98448e-06	0.000376806	TRUE
ASTE007940	yellow	89.9753	37.2752	1.19002	6.99024e-06	0.000376806	TRUE
ASTE004337	None	48.0841	107.663	-1.27702	7.17924e-06	0.000385522	TRUE
ASTE005486	None	73.881	38.4025	0.856482	7.25372e-06	0.000387847	TRUE
ASTE010386	glucosyl/glucuronosyl transferases	28.0089	13.0778	1.02	7.27746e-06	0.000387847	TRUE
ASTE001265	facilitated trehalose transporter Tret1-2 homolog	3.80562	1.26024	1.50278	7.55649e-06	0.000401204	TRUE
ASTE007235	Phenoloxidase inhibitor protein	672.309	316.503	0.995974	7.73695e-06	0.000409247	TRUE
ASTE005923	Bbs1: Bardet-Biedl syndrome 1	269.824	515.191	-1.03015	7.77414e-06	0.00040968	TRUE
ASTE014344	None	3.96724	1.07546	1.80694	7.82891e-06	0.000411032	TRUE
ASTE001503	None	58.351	33.1128	0.724787	7.95939e-06	0.000416335	TRUE
ASTE007997	None	59.1666	32.6947	0.770016	8.00213e-06	0.000417026	TRUE
ASTE003236	None	12.1582	24.8776	-1.1332	8.06747e-06	0.000418885	TRUE
ASTE006940	None	712.504	332.357	1.02394	8.25592e-06	0.0004271	TRUE
Novel00010		1.94074	11.3151	-2.67566	8.32032e-06	0.000428861	TRUE
ASTE003345	None	389.278	201.369	0.86559	8.41624e-06	0.000432228	TRUE
ASTE009087	protein zwilch	6.25774	12.4287	-1.09256	8.5585e-06	0.000437941	TRUE
ASTE002967	None	0.274372	0	6.37717	8.827e-06	0.00045005	TRUE
ASTE000736	None	4.38525	1.40896	1.55756	9.27232e-06	0.000471054	TRUE
ASTE001473	None	31.3665	12.1392	1.27106	9.35762e-06	0.000473683	TRUE
ASTE007399	None	32.0169	55.0322	-0.888974	9.50337e-06	0.000477931	TRUE
ASTE010357	None	2.39018	0.494528	2.1452	9.50922e-06	0.000477931	TRUE
ASTE001621	CYP325H1: cytochrome P450	3.90487	1.14555	1.66634	9.89789e-06	0.000492211	TRUE
ASTE004020	Innexin inx2	70.1101	111.689	-0.770277	9.89527e-06	0.000492211	TRUE
Novel00289		40.9539	65.3773	-0.772746	9.84094e-06	0.000492211	TRUE
ASTE003300	Bhlh factor math6	14.3382	5.75263	1.24733	1.02495e-05	0.000507908	TRUE
ASTE009439	SP14D1	103.967	40.8287	1.23716	1.07145e-05	0.000529093	TRUE
ASTE016290	Anopheles Plasmodium-responsive Leucine-Rich Repeat 1B	1547.41	628.521	1.18348	1.08701e-05	0.000534908	TRUE
ASTE010925	None	187.86	92.9619	0.933828	1.11999e-05	0.000549221	TRUE
ASTE002601	None	10.2752	17.566	-0.874664	1.12533e-05	0.000549934	TRUE
ASTE004119	GSTD5: glutathione S-transferase	12.2527	5.47054	1.08389	1.14417e-05	0.000556297	TRUE
ASTE008281	None	390.364	206.686	0.826181	1.14623e-05	0.000556297	TRUE
ASTE001591	odorant-binding protein	0.134621	0.821658	-2.70439	1.19545e-05	0.000578194	TRUE
ASTE009444	CLIP-domain serine protease	557.503	181.341	1.48977	1.2322e-05	0.000593939	TRUE
ASTE009188	CYP6AG2: cytochrome P450	226.84	105.751	1.02636	1.23859e-05	0.000594987	TRUE
ASTE004399	None	267.334	140.202	0.827395	1.26536e-05	0.000605333	TRUE
ASTE008316	None	3.69103	1.12762	1.63465	1.27299e-05	0.000605333	TRUE
ASTE014482	None	1800.88	906.888	0.905227	1.26921e-05	0.000605333	TRUE
Novel00403		3.21206	8.07391	-1.43004	1.27771e-05	0.000605538	TRUE
ASTE008361	None	79.158	162.373	-1.13117	1.30552e-05	0.000616652	TRUE
ASTE003873	AMP dependent ligase	38.9238	17.5585	1.08089	1.33244e-05	0.00062543	TRUE
ASTE008422	None	567.534	288.086	0.882491	1.33296e-05	0.00062543	TRUE
ASTE003505	None	0	0.21508	-6.10513	1.34704e-05	0.000629941	TRUE
ASTE011252	fibulin	12.6601	5.97208	0.99153	1.35988e-05	0.000633849	TRUE
ASTE006204	None	184.992	95.0152	0.884386	1.37203e-05	0.000637408	TRUE
ASTE010836	None	45.725	24.8249	0.797854	1.40383e-05	0.000650044	TRUE
ASTE001657	None	32.0408	17.5574	0.782425	1.44043e-05	0.000662643	TRUE
ASTE008759	CLIP-domain serine protease	34.4883	17.3202	0.906994	1.43714e-05	0.000662643	TRUE
ASTE016300	PPO9: prophenoloxidase 9	19.5996	137.854	-2.91922	1.51043e-05	0.000692589	TRUE
ASTE006526	None	85.9655	49.4496	0.711958	1.5287e-05	0.000698701	TRUE
ASTE001278	None	14.1347	7.11628	0.900012	1.54318e-05	0.000703045	TRUE
ASTE003470	torso-like protein	22.9747	12.0625	0.842615	1.56029e-05	0.000708046	TRUE
ASTE004431	None	30.4779	48.9051	-0.783836	1.56419e-05	0.000708046	TRUE
ASTE000729	myosin-light-chain kinase	135.392	73.1538	0.80126	1.58949e-05	0.0007172	TRUE
ASTE011259	None	50.0916	28.3107	0.730783	1.62868e-05	0.000732542	TRUE
ASTE001460	None	29.3906	16.0091	0.779871	1.65513e-05	0.000742078	TRUE
ASTE005468	allantoinase	2.53814	0.510674	2.2514	1.70548e-05	0.000759722	TRUE
ASTE006959	potassium voltage-gated channel Eag-related subfamily H, invertebrate	27.3664	14.1841	0.864217	1.71063e-05	0.000759722	TRUE
ASTE010723	cuticular protein RR-1 family	214.358	110.535	0.866677	1.70305e-05	0.000759722	TRUE
ASTE011123	None	38.4122	20.8037	0.799586	1.72813e-05	0.000765091	TRUE
ASTE001472	serine protease inhibitor (serpin)	299.184	120.011	1.23994	1.7461e-05	0.000768229	TRUE
ASTE010078	transient-receptor-potential-like protein	3182.95	1585.79	0.925658	1.74121e-05	0.000768229	TRUE
ASTE002635	None	11.4425	3.89958	1.46401	1.78122e-05	0.000781246	TRUE
ASTE000595	arrestin Arr2-like	2267.14	1173.89	0.86899	1.81979e-05	0.000795695	TRUE
ASTE016378	None	28.43	10.7578	1.3439	1.83515e-05	0.000797472	TRUE
Novel00352		8.04313	15.7943	-1.07208	1.83451e-05	0.000797472	TRUE
ASTE007999	CLIP-domain serine protease	166.328	86.6891	0.849945	1.84844e-05	0.000798335	TRUE
ASTE008694	None	39.2898	18.3763	1.00502	1.8481e-05	0.000798335	TRUE
ASTE000993	alpha-crystallin chain A	225.098	100.237	1.09588	1.85782e-05	0.000799939	TRUE
ASTE006769	Tubulin beta chain	111.214	179.565	-0.795653	1.88179e-05	0.000806768	TRUE
ASTE015246	None	20.8027	10.8063	0.86176	1.8851e-05	0.000806768	TRUE
ASTE014086	None	36.951	58.5762	-0.766487	1.90391e-05	0.000812354	TRUE
ASTE008875	SRPN17: serine protease inhibitor (serpin) 17	44.8767	23.0341	0.878451	1.91972e-05	0.000816631	TRUE
ASTE001281	guanylate cyclase soluble subunit alpha	37.9781	20.1029	0.838183	1.92689e-05	0.000817222	TRUE
ASTE008536	DNA polymerase epsilon subunit	8.0637	15.6232	-1.06259	1.94358e-05	0.000821831	TRUE
ASTE000468	None	19.6979	32.8801	-0.838653	1.96821e-05	0.000828681	TRUE
ASTE000994	alpha-crystallin chain A	64.2685	32.5021	0.909546	1.97151e-05	0.000828681	TRUE
ASTE010049	Insulin-like peptide 2 precursor	17.2261	29.3343	-0.872019	2.00913e-05	0.000841985	TRUE
ASTE000185	None	84.3608	46.8302	0.769316	2.03885e-05	0.000851084	TRUE
ASTE002869	Ast1: allatostatin 1	18.5091	9.59238	0.86304	2.04289e-05	0.000851084	TRUE
ASTE010270	cubilin	184.356	308.177	-0.826026	2.06607e-05	0.000858211	TRUE
ASTE000449	None	99.0268	55.7911	0.74338	2.08908e-05	0.000865222	TRUE
ASTE004215	PPO1: prophenoloxidase 1	0.348459	2.00069	-2.60924	2.10428e-05	0.000868968	TRUE
ASTE014673	None	49.2648	108.709	-1.26091	2.1248e-05	0.000874883	TRUE
ASTE016221	Pgm: phosphoglycerate mutase	25.674	40.7275	-0.752476	2.13836e-05	0.00087791	TRUE
ASTE002703	None	0.653719	0.0940133	2.64157	2.15399e-05	0.000881761	TRUE
ASTE009452	None	628.512	1028.36	-0.800554	2.17087e-05	0.000886106	TRUE
ASTE008929	Ferritin	1530.46	822.638	0.807211	2.23911e-05	0.000911325	TRUE
ASTE005749	None	74.3711	41.9318	0.734509	2.26722e-05	0.000920115	TRUE
ASTE003234	protein kinase, cGMP-dependent	13.3827	6.47244	0.95604	2.28608e-05	0.000925109	TRUE
ASTE002882	None	59.7655	30.7181	0.88751	2.33702e-05	0.000943023	TRUE
ASTE005248	sodium-coupled monocarboxylate transporter	31.1264	50.5788	-0.800581	2.37517e-05	0.000955683	TRUE
ASTE003533	E3 ubiquitin-protein ligase Arkadia	186.29	98.8955	0.828666	2.38713e-05	0.000957768	TRUE
ASTE007719	None	330.127	184.958	0.745154	2.4609e-05	0.000981789	TRUE
Novel00308		3.07797	8.3546	-1.5491	2.45832e-05	0.000981789	TRUE
ASTE008092	None	22.5531	9.82501	1.11175	2.50303e-05	0.000995783	TRUE
ASTE011212	None	2432.82	1126.74	1.01601	2.52668e-05	0.00100237	TRUE
ASTE002770	None	319.793	174.528	0.777023	2.55292e-05	0.00100712	TRUE
ASTE006835	None	0.999532	0.213136	2.11518	2.55238e-05	0.00100712	TRUE
ASTE006335	cuticular protein CPCFC family	2.86873	6.74844	-1.3439	2.60477e-05	0.00102186	TRUE
ASTE009233	None	4.77929	1.49141	1.60519	2.60059e-05	0.00102186	TRUE
ASTE011502	glutamate--cysteine ligase catalytic subunit	286.614	140.544	0.946142	2.66525e-05	0.0010427	TRUE
ASTE004104	malate dehydrogenase (oxaloacetate-decarboxylating)(NADP+)	161.411	264.35	-0.795467	2.74266e-05	0.00107002	TRUE
ASTE007257	None	6.72343	12.9754	-1.05199	2.90265e-05	0.00112931	TRUE
ASTE008903	None	82.7217	46.6534	0.745034	2.91248e-05	0.00113003	TRUE
ASTE001195	PDGF- and VEGF-related factor	107.912	55.1186	0.890906	2.92961e-05	0.00113356	TRUE
ASTE016286	CLIPA1: CLIP-domain serine protease	376.602	166.141	1.06729	2.97982e-05	0.00114983	TRUE
ASTE000822	None	815.72	160.504	2.18145	3.03972e-05	0.00116554	TRUE
ASTE001497	None	19.5763	10.0553	0.879687	3.04967e-05	0.00116554	TRUE
ASTE005590	60 kDa lysophospholipase	40.1685	17.0292	1.15982	3.05353e-05	0.00116554	TRUE
ASTE010666	None	54.7736	31.0966	0.729306	3.04831e-05	0.00116554	TRUE
ASTE005463	None	154.187	72.4019	1.01452	3.12707e-05	0.00119039	TRUE
ASTE002364	None	483.307	270.963	0.743133	3.18227e-05	0.00120815	TRUE
ASTE004893	Differentially expressed in FDCP 8 homolog	33.3495	15.758	0.987939	3.20026e-05	0.00121172	TRUE
ASTE016143	chitinase	35.1938	7.65892	2.10752	3.34985e-05	0.00126497	TRUE
ASTE001332	saposin	2607.21	1376.89	0.836064	3.36123e-05	0.00126589	TRUE
ASTE007970	None	6.37551	2.46762	1.28179	3.37315e-05	0.00126699	TRUE
ASTE006854	None	2.71008	0.766362	1.7509	3.40402e-05	0.00127342	TRUE
ASTE007052	None	27.5814	7.06039	1.89572	3.40828e-05	0.00127342	TRUE
ASTE008367	Beta-hexosaminidase	161.771	69.4388	1.10485	3.42882e-05	0.00127771	TRUE
ASTE005160	glutamate receptor binding protein	14.2746	6.40737	1.08084	3.43794e-05	0.00127774	TRUE
ASTE002890	None	306.949	157.386	0.883099	3.4621e-05	0.00128334	TRUE
ASTE007436	None	139.001	253.219	-0.975493	3.49617e-05	0.00129258	TRUE
ASTE002086	None	241.194	74.7724	1.58545	3.51301e-05	0.00129541	TRUE
ASTE005228	ATP-binding cassette transporter (ABC transporter) family H member	182.465	83.0911	1.06244	3.63286e-05	0.00132919	TRUE
ASTE009768	guanine nucleotide-binding protein subunit beta, other	204.472	111.692	0.791536	3.62213e-05	0.00132919	TRUE
ASTE015864	None	68.0022	32.956	0.964879	3.62971e-05	0.00132919	TRUE
ASTE000813	solute carrier family 19 (thiamine transporter), member 2/3	1.73187	4.21915	-1.38922	3.76602e-05	0.00137435	TRUE
ASTE002905	ATP-dependent RNA helicase DDX43	54.5712	80.5548	-0.659876	3.79689e-05	0.0013785	TRUE
ASTE003417	None	0.414069	0.0257578	3.7803	3.78859e-05	0.0013785	TRUE
ASTE007060	dynein heavy chain	5.88811	2.18682	1.34041	3.85812e-05	0.00139713	TRUE
ASTE003793	Transporter	0.982252	0.0869393	3.35821	3.89705e-05	0.00140762	TRUE
ASTE002473	lipoyltransferase	136.151	75.0746	0.769491	3.93331e-05	0.00141349	TRUE
ASTE008996	None	615.852	324.261	0.847529	3.92998e-05	0.00141349	TRUE
ASTE002333	None	12.5276	5.86641	1.01381	4.06435e-05	0.00145687	TRUE
ASTE009519	None	140.224	67.6445	0.948651	4.08886e-05	0.00145899	TRUE
ASTE016297	PPO8: prophenoloxidase 8	0.0901792	0.772734	-3.1503	4.09092e-05	0.00145899	TRUE
ASTE001403	ATP-binding cassette transporter (ABC transporter) family H member	234.386	91.6563	1.28533	4.18595e-05	0.00148912	TRUE
ASTE002128	cuticular protein RR-1 family	31.3971	13.7833	1.0938	4.21377e-05	0.00149525	TRUE
ASTE006064	None	284.065	148.002	0.852165	4.29958e-05	0.00152188	TRUE
ASTE004097	TatD DNase family protein	34.013	19.0842	0.749112	4.33205e-05	0.00152663	TRUE
ASTE007547	None	248.453	137.59	0.766904	4.34544e-05	0.00152663	TRUE
ASTE008161	None	97.6659	197.704	-1.13455	4.3352e-05	0.00152663	TRUE
Novel00186		5.1657	14.2811	-1.57659	4.37901e-05	0.00153461	TRUE
ASTE000180	ATP-binding cassette transporter (ABC transporter) family D member	150.113	84.7554	0.730007	4.67867e-05	0.00163557	TRUE
ASTE002335	None	411.056	201.941	0.950304	4.83533e-05	0.00168348	TRUE
ASTE008214	Elongation of very long chain fatty acids protein	39.3659	20.6932	0.84586	4.83957e-05	0.00168348	TRUE
ASTE010489	None	1702.74	756.302	1.07365	4.85628e-05	0.00168423	TRUE
ASTE010539	None	0.651127	0.112049	2.43139	4.86557e-05	0.00168423	TRUE
ASTE010726	None	62.4051	35.0942	0.749212	4.90408e-05	0.0016934	TRUE
ASTE006893	None	84.5276	43.433	0.84971	5.08726e-05	0.00174977	TRUE
ASTE010580	solute carrier family 25 (mitochondrial ornithine transporter) member 2/15	246.523	421.423	-0.870792	5.0921e-05	0.00174977	TRUE
ASTE004936	zinc/iron regulated transporter-related protein	41.7013	66.3854	-0.773789	5.1985e-05	0.001782	TRUE
ASTE001171	None	67.6069	36.1336	0.828235	5.24958e-05	0.00178694	TRUE
ASTE005343	None	37.8631	19.8118	0.841545	5.2473e-05	0.00178694	TRUE
ASTE011088	Innexin inx2	83.9916	137.396	-0.813959	5.25085e-05	0.00178694	TRUE
ASTE014593	None	151.466	63.7557	1.16777	5.33886e-05	0.00181252	TRUE
ASTE014636	None	28.4897	10.2997	1.40684	5.41803e-05	0.00183498	TRUE
ASTE003336	None	236.528	128.967	0.791933	5.57528e-05	0.00187715	TRUE
ASTE005620	matrix metalloprotease	132.032	51.1395	1.30067	5.56318e-05	0.00187715	TRUE
ASTE015977	GSTD11: glutathione S-transferase	4.766	1.49147	1.61095	5.5824e-05	0.00187715	TRUE
ASTE007190	None	365.795	187.896	0.874232	5.60836e-05	0.0018814	TRUE
ASTE005471	3',5'-cyclic-nucleotide phosphodiesterase	38.7758	21.0987	0.799665	5.63055e-05	0.00188437	TRUE
ASTE007319	None	1.62879	0.407589	1.88514	5.65045e-05	0.00188655	TRUE
ASTE000301	sugar transporter ERD6-like	91.6893	45.4836	0.936661	5.66498e-05	0.00188694	TRUE
ASTE016096	None	10.5079	28.6792	-1.55695	5.68401e-05	0.00188883	TRUE
ASTE002886	None	135.077	73.9596	0.787068	5.70535e-05	0.00189147	TRUE
ASTE005912	None	1.82324	0.460454	1.91502	5.79539e-05	0.00191682	TRUE
ASTE004842	None	33.1765	12.6479	1.32084	5.87217e-05	0.00193768	TRUE
ASTE008335	None	63.1492	26.3224	1.14812	5.94985e-05	0.00195873	TRUE
Novel00187		0.678882	2.56034	-2.01306	5.98622e-05	0.00196612	TRUE
ASTE010616	None	18.7725	9.46413	0.906593	6.04844e-05	0.00198195	TRUE
ASTE002180	None	22.5958	12.0337	0.831169	6.12135e-05	0.00199198	TRUE
ASTE010656	protein HEXIM1/2	29.7534	48.544	-0.803403	6.11652e-05	0.00199198	TRUE
ASTE011272	None	53.1338	29.0106	0.77	6.11138e-05	0.00199198	TRUE
ASTE007615	None	59.7622	32.973	0.776014	6.15613e-05	0.00199869	TRUE
ASTE006379	None	29.1783	15.4867	0.830618	6.21091e-05	0.00201185	TRUE
ASTE004086	hexosaminidase	3.05859	1.09986	1.37575	6.31028e-05	0.00203936	TRUE
ASTE010358	None	49.2524	23.3409	0.994715	6.35879e-05	0.00205035	TRUE
ASTE005298	None	62.2247	29.6141	0.970874	6.5422e-05	0.00210468	TRUE
ASTE000181	None	9.38739	4.51793	0.96394	6.56974e-05	0.00210719	TRUE
ASTE010754	syntenin-1 isoform	201.458	101.642	0.902803	6.57985e-05	0.00210719	TRUE
ASTE004531	None	23.041	38.6496	-0.851246	6.63068e-05	0.00211867	TRUE
ASTE011560	None	0.394143	0.0341277	3.33313	6.72995e-05	0.00214553	TRUE
ASTE006509	LRR-repeat protein	6.06631	10.965	-0.955031	6.74947e-05	0.00214622	TRUE
ASTE011410	None	98.8237	57.0483	0.711011	6.76249e-05	0.00214622	TRUE
ASTE008526	DNA replication licensing factor MCM4	30.2189	49.658	-0.823308	7.05637e-05	0.00223162	TRUE
ASTE016333	None	112.399	62.3105	0.7519	7.06319e-05	0.00223162	TRUE
ASTE001882	None	0.854651	0.166157	2.2688	7.13654e-05	0.00224976	TRUE
ASTE003402	None	58.5597	31.0065	0.837727	7.33232e-05	0.00230633	TRUE
ASTE002135	cuticular protein RR-1 family	34.4733	17.1176	0.91762	7.37776e-05	0.00231034	TRUE
ASTE015235	None	0.550039	0.0759775	2.68857	7.36597e-05	0.00231034	TRUE
ASTE003701	None	259.638	132.344	0.875261	7.45744e-05	0.00233012	TRUE
ASTE000568	solute carrier family 39 (zinc transporter), member	138.677	214.952	-0.728837	7.48956e-05	0.00233499	TRUE
ASTE001469	Dimeric dihydrodiol dehydrogenase	13.2506	5.79426	1.09979	7.59113e-05	0.00236144	TRUE
ASTE000707	None	66.2603	31.5303	0.985899	7.64672e-05	0.00237351	TRUE
ASTE002668	None	683.909	335.786	0.941203	7.78115e-05	0.00239953	TRUE
ASTE005876	None	133.578	71.4105	0.817707	7.78151e-05	0.00239953	TRUE
ASTE006748	heme peroxidase	74.0911	40.7734	0.7841	7.76354e-05	0.00239953	TRUE
ASTE008690	None	3.76436	1.38709	1.36284	7.80398e-05	0.00240121	TRUE
ASTE005983	None	14.2096	6.91681	0.954165	7.96733e-05	0.00244614	TRUE
ASTE009078	solute carrier family 9 (sodium/hydrogen exchanger), member 6/7	120.09	60.5857	0.903064	8.04037e-05	0.00246321	TRUE
ASTE005487	None	9.95784	4.75488	0.979807	8.10319e-05	0.00247669	TRUE
ASTE009706	None	1071.77	547.897	0.874375	8.13696e-05	0.00247669	TRUE
ASTE011368	None	39.089	21.2274	0.785663	8.1245e-05	0.00247669	TRUE
ASTE004721	alpha-N-acetylglucosaminidase	5.24411	11.4539	-1.21813	8.21168e-05	0.00249406	TRUE
ASTE008457	None	9.20606	3.68137	1.23458	8.24621e-05	0.00249917	TRUE
ASTE010837	None	25.4958	14.1212	0.768302	8.3733e-05	0.00253225	TRUE
ASTE005416	None	19.5023	10.7216	0.76217	8.5383e-05	0.00257663	TRUE
ASTE004843	None	49.407	23.9498	0.964984	9.03851e-05	0.00271598	TRUE
Novel00258		0.68655	1.83264	-1.51491	9.03374e-05	0.00271598	TRUE
ASTE000088	meiotic recombination protein	0.925498	2.33294	-1.43411	9.14179e-05	0.00274118	TRUE
ASTE006629	ATP-dependent RNA helicase DDX6/DHH1	218.206	390.259	-0.947079	9.2265e-05	0.00276072	TRUE
ASTE005299	None	0.23182	0	6.15208	9.426e-05	0.00281445	TRUE
ASTE008552	laminin subunit alpha	186.921	283.983	-0.700905	9.52308e-05	0.00283744	TRUE
ASTE009620	defense protein	62.8788	99.2515	-0.753004	9.65331e-05	0.00287018	TRUE
ASTE003344	None	452.299	258.514	0.716042	9.6996e-05	0.00287789	TRUE
ASTE007929	arrestin-1	2815.3	1511.47	0.816656	9.74204e-05	0.00288442	TRUE
ASTE000605	None	26.1059	13.0714	0.921364	9.92598e-05	0.00292317	TRUE
ASTE004541	None	24.3263	13.4359	0.76789	9.89509e-05	0.00292317	TRUE
ASTE008757	None	201.725	114.073	0.725826	9.935e-05	0.00292317	TRUE
ASTE003949	None	5.25265	9.64228	-0.970249	9.95955e-05	0.0029243	TRUE
ASTE011353	None	16.5862	8.66564	0.851329	0.000101139	0.00296345	TRUE
ASTE010261	Phosphodiesterase	34.4839	19.3578	0.751371	0.000101369	0.00296405	TRUE
ASTE002000	None	65.991	39.0113	0.672647	0.000101602	0.00296472	TRUE
ASTE000616	None	844.598	478.535	0.724736	0.000102222	0.00296876	TRUE
ASTE004039	cathepsin B precursor	105.435	430.372	-2.13416	0.000102598	0.00296876	TRUE
ASTE005563	Dipeptidase	11.2738	5.54565	0.939787	0.000102791	0.00296876	TRUE
ASTE015075	None	1.3339	3.56608	-1.53502	0.000102594	0.00296876	TRUE
Novel00219		0.900983	0.157139	2.42711	0.000101987	0.00296876	TRUE
ASTE001567	CYP9J5: cytochrome P450	66.0048	33.4745	0.91084	0.000104212	0.00300364	TRUE
ASTE000723	None	9.93975	16.3599	-0.819416	0.000105102	0.00301698	TRUE
ASTE005946	chloride channel	172.103	88.0964	0.883588	0.000104961	0.00301698	TRUE
ASTE016256	None	1.07999	0.126197	2.92751	0.000105862	0.00303263	TRUE
ASTE008876	SRPN11: serine protease inhibitor (serpin) 11	285.841	131.2	1.00972	0.000107903	0.00307862	TRUE
ASTE010710	None	30.3416	52.4253	-0.889185	0.000107883	0.00307862	TRUE
ASTE008308	None	874.922	1473.03	-0.857784	0.000108553	0.00309092	TRUE
ASTE002592	None	3.82722	0.464883	2.95955	0.000108928	0.00309535	TRUE
ASTE010939	None	25.2298	38.6477	-0.716761	0.000110767	0.0031413	TRUE
ASTE007703	None	32.526	18.5149	0.724492	0.000111597	0.00315007	TRUE
ASTE008034	None	21.4392	11.7356	0.78841	0.000111746	0.00315007	TRUE
ASTE016238	serine protease inhibitor (serpin)	505.234	248.197	0.930426	0.000111669	0.00315007	TRUE
ASTE014376	None	0.532598	0.0772734	2.65656	0.000112131	0.00315463	TRUE
ASTE015184	None	35.7188	18.0417	0.90823	0.000114439	0.00321315	TRUE
ASTE005180	None	5.57459	1.12055	2.19318	0.000118037	0.00330762	TRUE
ASTE003265	None	0.413475	0.0592376	2.62861	0.000118543	0.0033152	TRUE
ASTE005541	None	1.66988	4.39951	-1.48592	0.000119326	0.00333052	TRUE
ASTE008829	None	7.36592	12.9399	-0.918958	0.000119945	0.00334119	TRUE
ASTE007213	proprotein convertase subtilisin/kexin type	113.534	64.838	0.727453	0.000120817	0.00335886	TRUE
ASTE000864	CLIP-domain serine protease	120.355	61.4063	0.857859	0.000121251	0.0033643	TRUE
ASTE002259	None	12.1284	6.13176	0.902981	0.000124053	0.0034353	TRUE
Novel00280		4.73517	9.03008	-1.02191	0.000126452	0.00349488	TRUE
ASTE003122	None	0	0.171287	-5.78496	0.000128291	0.00353877	TRUE
ASTE008338	LRIM4: leucine-rich immune protein (Long)	799.269	339.458	1.12015	0.000129245	0.00355813	TRUE
ASTE006006	None	795.228	198.965	1.95269	0.000130027	0.00357269	TRUE
ASTE006079	alpha-tocopherol transfer protein-like	11.9225	5.81997	0.945291	0.000130833	0.00358787	TRUE
ASTE010738	None	44.6434	21.4267	0.977026	0.000131623	0.00360255	TRUE
ASTE006836	None	6.11318	2.63448	1.13722	0.000132521	0.00362012	TRUE
ASTE003668	None	1.9914	0.426273	2.11841	0.000138812	0.00377009	TRUE
ASTE006260	None	61.2397	37.0894	0.635976	0.000138413	0.00377009	TRUE
ASTE008605	None	17.1381	5.20113	1.64796	0.000138725	0.00377009	TRUE
ASTE005182	None	233.463	361.675	-0.73386	0.000139236	0.00377434	TRUE
ASTE004159	lachesin	10.1764	5.23013	0.871746	0.000141869	0.00383834	TRUE
ASTE008016	None	37.2776	53.7541	-0.622811	0.000142312	0.00384297	TRUE
ASTE009760	None	79.7852	48.4193	0.636173	0.000143337	0.00386326	TRUE
ASTE014483	None	3165.76	1730.76	0.788238	0.00014514	0.00390441	TRUE
Novel00205		0.588649	1.59823	-1.53243	0.000145647	0.0039106	TRUE
ASTE008410	None	72.9847	41.0984	0.734615	0.000146121	0.00391589	TRUE
ASTE010015	None	27.7499	8.35417	1.62107	0.000148595	0.00397462	TRUE
ASTE002297	None	5.87067	135.88	-4.61856	0.000151307	0.00403952	TRUE
ASTE000915	riboflavin transporter	17.1816	6.54108	1.3064	0.000152177	0.00405508	TRUE
ASTE006620	Synaptotagmin	40.9938	23.4251	0.726695	0.000153131	0.00406517	TRUE
ASTE007937	None	22.364	12.74	0.723553	0.000152953	0.00406517	TRUE
ASTE006881	None	116.596	68.1034	0.682226	0.000153549	0.00406862	TRUE
ASTE009701	None	19.4198	29.4979	-0.703164	0.000154681	0.00409093	TRUE
ASTE001372	None	12.3626	6.09882	0.936711	0.00015522	0.00409752	TRUE
ASTE003779	None	39.8565	24.0542	0.641696	0.000156327	0.00411904	TRUE
ASTE011363	None	21.2414	11.3453	0.824298	0.000157528	0.00414295	TRUE
ASTE000832	phosphorylase kinase alpha/beta subunit	94.3896	58.7207	0.593232	0.000158306	0.00415569	TRUE
ASTE003538	carboxylesterase	14.5156	7.46793	0.878653	0.000158913	0.00415771	TRUE
ASTE007136	None	1.52446	3.47142	-1.28908	0.000158972	0.00415771	TRUE
ASTE004952	None	2.90971	1.10694	1.30593	0.00016007	0.00417867	TRUE
ASTE005045	None	101.887	250.557	-1.40493	0.0001617	0.00421344	TRUE
ASTE000506	None	57.2456	30.6814	0.825816	0.000162375	0.00421755	TRUE
ASTE001648	None	250.929	406.296	-0.790595	0.000162753	0.00421755	TRUE
ASTE008384	None	47.7178	26.5285	0.770491	0.000162683	0.00421755	TRUE
ASTE004521	None	9.12134	4.30431	1.00385	0.000163126	0.00421948	TRUE
Novel00302		1.86644	0.605983	1.53449	0.000168127	0.00434089	TRUE
ASTE002295	None	3.36368	53.7746	-4.08561	0.000171865	0.00442928	TRUE
ASTE003235	lysosomal alpha-mannosidase	141.463	379.749	-1.54207	0.000173747	0.00446965	TRUE
ASTE004258	None	0.342627	0.0347757	3.12712	0.000174633	0.00448425	TRUE
ASTE003403	None	40.1084	21.7663	0.801	0.000175395	0.0044875	TRUE
ASTE009391	Prestin	19.7409	9.89197	0.925053	0.000175247	0.0044875	TRUE
ASTE010987	None	9.84795	4.48137	1.05898	0.000176176	0.00449933	TRUE
ASTE006049	nuclear lamin L1 alpha	70.8697	40.1441	0.744176	0.000179196	0.00455538	TRUE
ASTE006322	Vesicular glutamate transporter	15.3654	7.82411	0.897784	0.000179338	0.00455538	TRUE
ASTE008928	ferritin heavy chain	709.541	403.736	0.728274	0.000178837	0.00455538	TRUE
ASTE014931	None	30.2713	16.8897	0.75955	0.000180401	0.00457415	TRUE
ASTE002217	Aquaporin water channel isoform A	48.9714	72.7071	-0.672187	0.00018262	0.00462211	TRUE
ASTE014747	None	0.00901792	0.197692	-4.13218	0.000184278	0.00465574	TRUE
ASTE006407	DNA-directed RNA polymerase, mitochondrial	106.542	65.5895	0.606975	0.000189902	0.00478926	TRUE
ASTE005952	ATP-binding cassette transporter (ABC transporter) family A member	50.6918	28.0339	0.773069	0.00019315	0.00485383	TRUE
ASTE007575	None	11.7422	5.35644	1.0578	0.000193012	0.00485383	TRUE
Novel00411		51.5625	30.3212	0.672618	0.000194275	0.00487343	TRUE
ASTE005167	None	1.36851	0.361257	1.84087	0.000196029	0.00490872	TRUE
ASTE008637	acylphosphatase	45.6277	25.7518	0.728907	0.000197218	0.00492974	TRUE
Novel00158		5.16322	9.28026	-0.949773	0.000198591	0.0049553	TRUE
ASTE007844	None	41.0153	23.986	0.69233	0.000200867	0.00500326	TRUE
ASTE016289	LRIM11: leucine rich immune protein (Short)	0.672997	0.0785694	3.00614	0.000206365	0.00513115	TRUE
ASTE005477	None	12.5038	6.46213	0.871026	0.000206736	0.00513133	TRUE
ASTE005678	3-hydroxyisobutyryl-CoA hydrolase, mitochondrial	122.799	219.387	-0.935016	0.000209565	0.00519244	TRUE
ASTE008966	None	50.5665	21.6334	1.15787	0.000209954	0.00519295	TRUE
ASTE001105	None	77.7176	48.7069	0.580762	0.000210357	0.00519383	TRUE
ASTE016285	CLIP-domain serine protease	1598.5	805.512	0.876898	0.000213323	0.00525787	TRUE
ASTE011572	acetyl-CoA acyltransferase	615.195	353.599	0.711995	0.000213992	0.00526518	TRUE
ASTE011257	Pacifastin-related peptide	2119.87	1188.7	0.737529	0.00021495	0.00527954	TRUE
ASTE002092	None	16.162	9.06939	0.746116	0.000216549	0.0053096	TRUE
ASTE004382	None	37.7439	22.519	0.66107	0.000222432	0.00543968	TRUE
ASTE005734	DNA replication licensing factor MCM3	30.7691	49.8086	-0.803108	0.000222625	0.00543968	TRUE
ASTE015134	None	56.9304	26.4297	1.03285	0.000223497	0.00545155	TRUE
ASTE000638	None	8.57367	13.8023	-0.782469	0.00022563	0.00548462	TRUE
ASTE000893	None	26.93	14.7855	0.790066	0.000225294	0.00548462	TRUE
ASTE008038	None	57.4304	33.7891	0.685063	0.000227048	0.00550961	TRUE
ASTE009046	myotubularin-related protein	22.9749	36.3823	-0.771071	0.000230442	0.00557283	TRUE
ASTE010531	chromatin licensing and DNA replication factor	16.8861	28.1122	-0.843142	0.00023017	0.00557283	TRUE
ASTE004101	None	0.00836994	0.196397	-4.14329	0.000238059	0.00574719	TRUE
ASTE008898	None	1.78074	0.476546	1.81637	0.000239779	0.00577885	TRUE
ASTE005842	None	28.2667	16.2226	0.717898	0.00024501	0.00589484	TRUE
ASTE009059	testis-specific serine kinase	8.43743	15.8426	-1.02171	0.000245871	0.00590551	TRUE
ASTE000304	myofilin variant B	843.693	480.096	0.732451	0.000247141	0.00592467	TRUE
ASTE011125	Bardet-Biedl syndrome 2 protein homolog	2.36426	0.836454	1.40185	0.000247508	0.00592467	TRUE
ASTE007033	Class B Scavenger Receptor (CD36 domain).	126.742	60.5723	0.9735	0.000248099	0.00592876	TRUE
ASTE000490	None	25.3184	13.8087	0.795473	0.00024957	0.00595384	TRUE
ASTE001149	testis development protein nyd-sp29	2.80101	1.01552	1.37298	0.000253581	0.00603934	TRUE
ASTE000509	None	34.3316	19.1395	0.762239	0.000254491	0.0060443	TRUE
ASTE010867	None	7.12443	3.11561	1.11516	0.000254645	0.0060443	TRUE
ASTE009459	None	112.705	175.867	-0.736495	0.000255441	0.00605301	TRUE
ASTE003844	solute carrier family 9 (sodium/hydrogen exchanger), member	66.2217	40.7252	0.616647	0.000261057	0.00615847	TRUE
ASTE007003	None	504.26	236.911	1.02239	0.000260345	0.00615847	TRUE
ASTE010479	POU domain transcription factor, class	32.0261	19.473	0.626805	0.0002612	0.00615847	TRUE
ASTE008848	myosuppressin	17.2363	9.57164	0.764321	0.000264215	0.00621919	TRUE
ASTE002814	MFS transporter, VNT family, synaptic vesicle glycoprotein	6.72645	11.6004	-0.867134	0.000264813	0.00622289	TRUE
ASTE003347	None	3.37713	1.15397	1.47267	0.000267603	0.006278	TRUE
ASTE014194	None	103.189	62.6978	0.633213	0.000268571	0.00629025	TRUE
ASTE009295	Structural maintenance of chromosomes protein	22.236	37.6063	-0.870407	0.000271463	0.00633499	TRUE
ASTE011279	None	51.63	72.042	-0.579709	0.000271563	0.00633499	TRUE
ASTE015861	glycine N-methyltransferase	197.486	430.614	-1.21454	0.000271826	0.00633499	TRUE
ASTE006736	solute carrier family 45, member 1/2/4	29.4721	16.8129	0.725265	0.000272359	0.00633695	TRUE
ASTE016099	None	8.77093	3.71188	1.16981	0.000273428	0.00635135	TRUE
ASTE010866	None	5.97354	2.62865	1.10432	0.000273951	0.00635306	TRUE
ASTE004709	None	5.99654	2.82369	0.997074	0.00027664	0.00639941	TRUE
ASTE004710	None	5.96495	2.7387	1.03384	0.000276856	0.00639941	TRUE
ASTE005357	GSTMS2: glutathione S-transferase microsomal 2	10.4841	22.2461	-1.1496	0.000278494	0.00641809	TRUE
ASTE008564	amiloride-sensitive sodium channel, other	0.17971	0.875171	-2.36883	0.00027881	0.00641809	TRUE
ASTE010944	None	50.0857	25.854	0.882176	0.000279028	0.00641809	TRUE
ASTE011379	None	14.8473	7.67604	0.875782	0.000279808	0.00642557	TRUE
ASTE011708	None	36.011	21.9239	0.62953	0.000280441	0.00642966	TRUE
ASTE015931	None	357.401	194.796	0.79969	0.000283616	0.00649192	TRUE
ASTE006029	None	22.7404	34.6513	-0.713443	0.000284749	0.0065073	TRUE
ASTE003384	None	58.0791	86.7996	-0.68428	0.00028671	0.00654153	TRUE
ASTE004661	None	304.4	121.128	1.26028	0.000288971	0.00658249	TRUE
ASTE009094	None	189.583	416.098	-1.24064	0.00029462	0.00670035	TRUE
ASTE002628	ribonuclease UK114	172.131	337.775	-1.0785	0.000297348	0.00674959	TRUE
ASTE005212	None	215.851	124.19	0.70719	0.000297741	0.00674959	TRUE
ASTE011271	None	11.5956	5.50925	1.0021	0.000298905	0.00676513	TRUE
ASTE008826	heme peroxidase	89.5406	139.269	-0.744287	0.000300347	0.00677604	TRUE
ASTE014575	None	43.8557	65.9518	-0.690757	0.000299987	0.00677604	TRUE
ASTE000373	alanine-glyoxylate aminotransferase 2-like	25.3409	36.5918	-0.621825	0.000304867	0.00685612	TRUE
ASTE003444	sodium-coupled monocarboxylate transporter	21.1151	12.3574	0.683067	0.000304445	0.00685612	TRUE
ASTE010257	Ubiquitin carboxyl-terminal hydrolase	69.0653	104.43	-0.70033	0.000308483	0.0069264	TRUE
ASTE001859	calpain-3	34.6859	15.949	1.05009	0.000309904	0.00694726	TRUE
ASTE003017	None	17.5478	9.07144	0.87526	0.000314195	0.00702116	TRUE
ASTE015015	None	0.725214	1.91315	-1.49523	0.000313984	0.00702116	TRUE
ASTE001627	inactivation no afterpotential D protein	82.62	49.8135	0.64812	0.000317663	0.00708745	TRUE
ASTE006829	None	151.819	230.142	-0.701657	0.000318518	0.0070953	TRUE
ASTE006754	None	26.5277	15.7093	0.672356	0.000320549	0.0071291	TRUE
ASTE010941	microsomal triglyceride transfer protein large subunit	154.07	282.677	-0.970148	0.000321044	0.0071291	TRUE
ASTE007370	None	159.93	88.3308	0.77351	0.000323827	0.0071796	TRUE
ASTE004329	None	1.49352	0.506786	1.46801	0.000328339	0.00726489	TRUE
ASTE006622	None	31.0978	17.4637	0.745256	0.000328702	0.00726489	TRUE
ASTE003293	None	43.2279	25.0171	0.710466	0.000330618	0.00727898	TRUE
ASTE003486	None	1.24879	2.67303	-1.18674	0.000330886	0.00727898	TRUE
ASTE007177	iduronate 2-sulfatase	21.5475	12.0218	0.756832	0.000329869	0.00727898	TRUE
ASTE008714	None	13.7071	5.38176	1.28762	0.000334152	0.0073394	TRUE
ASTE007417	microtubule-associated protein, RP/EB family	46.6613	75.1506	-0.801502	0.000334874	0.00734383	TRUE
ASTE001114	None	49.9574	28.7459	0.718374	0.000339323	0.00742985	TRUE
ASTE002145	None	21.7263	10.0974	1.02683	0.00034261	0.00744954	TRUE
ASTE005323	Fatty acyl-CoA reductase	24.0177	14.0349	0.689622	0.000343387	0.00744954	TRUE
ASTE005807	DIRAS family, GTP-binding Ras-like	14.4261	7.50222	0.862102	0.000341831	0.00744954	TRUE
ASTE007479	None	20.7117	11.6084	0.751814	0.000342261	0.00744954	TRUE
ASTE007668	Gr22: Gustatory receptor	4.55767	1.90349	1.17549	0.000341452	0.00744954	TRUE
ASTE010360	IMD pathway signalling NF-kappaB Relish-like transcription factor	224.997	127.838	0.715747	0.00034304	0.00744954	TRUE
ASTE015063	None	0.466286	0.0862913	2.30242	0.00034638	0.00750296	TRUE
ASTE001200	forkhead box protein P	18.8848	10.4376	0.771919	0.000347008	0.0075043	TRUE
ASTE006694	None	3.1465	0.280798	3.35393	0.000348036	0.0075043	TRUE
ASTE015942	CYP6Z2: cytochrome P450	19.8773	11.5079	0.698133	0.000347932	0.0075043	TRUE
ASTE006327	bone morphogenetic protein 2/4	75.1285	46.4508	0.611895	0.000348697	0.00750708	TRUE
ASTE007407	Anillin/rhotekin	33.9197	48.0519	-0.602292	0.000350954	0.00754417	TRUE
ASTE011174	3-beta-hydroxy-delta-5-steroid dehydrogenase, steroid delta-isomerase	9.00988	17.506	-1.07191	0.000352372	0.00756315	TRUE
ASTE011580	E3 ubiquitin-protein ligase UBR3	16.428	24.572	-0.681302	0.000353231	0.00757007	TRUE
ASTE003315	RanBP-type and C3HC4-type zinc finger-containing protein	177.029	102.253	0.711302	0.000355775	0.00760775	TRUE
ASTE007628	1-acyl-sn-glycerol-3-phosphate acyltransferase	16.2701	25.3562	-0.726161	0.000356066	0.00760775	TRUE
ASTE011359	None	21.1184	11.9235	0.741167	0.000358655	0.00765148	TRUE
ASTE011226	Phosphomannomutase	89.8801	148.645	-0.821211	0.000363316	0.00772759	TRUE
ASTE015260	None	8.41292	3.45279	1.19737	0.000362954	0.00772759	TRUE
ASTE016132	cyanogenic beta-glucosidase	169.11	97.0926	0.719101	0.000364961	0.0077509	TRUE
ASTE009543	None	9.75767	4.92806	0.898163	0.000368036	0.00780445	TRUE
ASTE003671	None	12.1389	18.8105	-0.732604	0.000373738	0.00790165	TRUE
ASTE004744	DNA polymerase alpha subunit B	60.2326	89.5868	-0.676765	0.000373253	0.00790165	TRUE
ASTE010524	None	67.691	42.781	0.576116	0.000375457	0.00792613	TRUE
ASTE002987	None	1.44406	3.75799	-1.49646	0.000380948	0.0080195	TRUE
ASTE004182	None	4.1895	8.06835	-1.04664	0.000381016	0.0080195	TRUE
ASTE009588	None	165.951	102.792	0.596606	0.000382157	0.00803155	TRUE
ASTE008369	None	19.7715	32.137	-0.789955	0.000386627	0.00811086	TRUE
ASTE011429	None	17.865	9.93382	0.768082	0.000387079	0.00811086	TRUE
ASTE008153	None	0.194506	0.00836994	3.98106	0.000388214	0.00812258	TRUE
ASTE009112	None	207.801	119.463	0.719088	0.000390498	0.00815828	TRUE
ASTE003282	salivary cysteine-rich protein	96.2534	57.875	0.64023	0.000393137	0.00820129	TRUE
ASTE001194	kinesin family member 4/7/21/27	36.818	53.9712	-0.653591	0.000393795	0.00820289	TRUE
ASTE000784	None	44.9668	25.1897	0.749372	0.000396844	0.00825425	TRUE
ASTE004517	None	324.174	178.138	0.782118	0.000398338	0.00827313	TRUE
ASTE005414	None	39.837	59.7634	-0.665067	0.00040116	0.00831836	TRUE
ASTE016356	heme peroxidase	84.5573	53.4382	0.572133	0.000401694	0.00831836	TRUE
ASTE005267	Ribokinase	18.6558	10.9305	0.685402	0.000405339	0.00837521	TRUE
ASTE016089	None	47.7444	28.9003	0.642576	0.000405625	0.00837521	TRUE
ASTE011213	odorant-binding protein	32.1909	17.3696	0.805804	0.000407068	0.00839273	TRUE
ASTE002465	None	5.46594	2.40763	1.08599	0.00040776	0.00839474	TRUE
ASTE001483	None	43.6798	25.3956	0.702089	0.000413402	0.00849852	TRUE
ASTE000588	None	283.288	162.514	0.721562	0.000414988	0.00851872	TRUE
ASTE008980	None	24.0282	11.1144	1.01612	0.000421056	0.00863074	TRUE
ASTE010966	None	1.37105	0.232468	2.46762	0.000428068	0.00876174	TRUE
ASTE004844	None	17.2589	7.87309	1.0548	0.000433104	0.00882645	TRUE
ASTE006091	None	51.188	28.9494	0.743743	0.000433077	0.00882645	TRUE
ASTE008624	None	16.0401	24.2957	-0.70572	0.000432978	0.00882645	TRUE
ASTE011537	None	208.665	389.347	-1.00443	0.000437107	0.00889519	TRUE
ASTE009534	Class A Scavenger Receptor (SRCR domain) with Serine Protease domain.	946.079	531.222	0.747912	0.00043779	0.00889627	TRUE
ASTE016287	4-aminobutyrate aminotransferase, mitochondrial	38.2403	23.464	0.616251	0.000439313	0.0089144	TRUE
ASTE002350	None	306.82	154.627	0.918262	0.000441216	0.00894015	TRUE
ASTE010571	None	6.78823	3.2558	0.974278	0.000449249	0.00907689	TRUE
Novel00275		0.705288	2.23693	-1.7849	0.000449227	0.00907689	TRUE
ASTE002798	None	52.9972	74.6599	-0.597293	0.000452189	0.00912324	TRUE
ASTE001809	None	68.2734	107.361	-0.750614	0.000454595	0.00915869	TRUE
ASTE009603	None	56.6659	35.6903	0.568852	0.00045853	0.00922482	TRUE
ASTE006302	None	4.44832	1.86752	1.16985	0.000460996	0.00926124	TRUE
ASTE001985	None	101.487	62.2363	0.621555	0.000463132	0.00929093	TRUE
ASTE002163	voltage-gated ion channel	50.5992	30.311	0.660587	0.000468342	0.00938212	TRUE
ASTE006009	peptidoglycan recognition protein (long)	67.1818	29.928	1.04633	0.00047263	0.00944694	TRUE
ASTE009998	None	0.171935	0	5.72428	0.000472916	0.00944694	TRUE
ASTE000922	None	4.70433	8.84902	-1.01815	0.000474604	0.00946728	TRUE
ASTE016184	centrosomal protein CEP104	17.7497	10.1667	0.718506	0.000477465	0.00951092	TRUE
Novel00052		0.835265	0.181601	2.12395	0.000478326	0.00951465	TRUE
ASTE004937	None	21.977	12.9836	0.676046	0.000480127	0.00953703	TRUE
ASTE001831	centriolar protein POC1	10.0853	16.0902	-0.776998	0.000481044	0.00954183	TRUE
ASTE010160	None	53.2139	73.1307	-0.547457	0.000482162	0.00955059	TRUE
ASTE008008	Class B Scavenger Receptor (CD36 domain).	90.4179	50.319	0.772336	0.000483011	0.009554	TRUE
ASTE009370	proline dehydrogenase	160.249	232.225	-0.621332	0.000484406	0.00956821	TRUE
Novel00317		10.2303	5.12715	0.916676	0.000492246	0.00970947	TRUE
ASTE002574	ATP-dependent DNA helicase Q4	22.6647	35.5371	-0.754148	0.000493622	0.00972304	TRUE
ASTE006538	None	127.055	197.649	-0.73467	0.00050068	0.00983463	TRUE
ASTE007587	cell division cycle 20, cofactor of APC complex	22.2407	36.0578	-0.809151	0.000500236	0.00983463	TRUE
ASTE008828	None	37.9324	56.0443	-0.668918	0.000502699	0.00986058	TRUE
ASTE002355	TPX3: thioredoxin peroxidase 3	119.071	196.83	-0.831028	0.000508844	0.00989863	TRUE
ASTE002781	None	1.78123	0.236356	2.85961	0.000506782	0.00989863	TRUE
ASTE005169	None	5.02471	2.29498	1.04137	0.000507237	0.00989863	TRUE
ASTE006993	Kinesin-like protein	102.945	148.897	-0.633701	0.000508336	0.00989863	TRUE
ASTE009096	None	8.25059	3.85849	1.01033	0.000505391	0.00989863	TRUE
ASTE014147	None	0.940294	0.259522	1.76479	0.000508528	0.00989863	TRUE
ASTE007109	None	7.80769	3.91524	0.911107	0.000510828	0.00990992	TRUE
ASTE008343	None	118.613	62.4327	0.81117	0.000510308	0.00990992	TRUE
ASTE014832	None	60.3157	87.9247	-0.644272	0.000511853	0.00991618	TRUE
ASTE000094	Synaptic vesicle glycoprotein 2B	33.8654	17.4745	0.851614	0.000518772	0.0100365	TRUE
ASTE000634	None	9.40154	4.81487	0.886362	0.000523592	0.0101133	TRUE
ASTE009012	carboxypeptidase D	343.288	205.996	0.651923	0.000524175	0.0101133	TRUE
ASTE014323	None	59.8388	35.6108	0.671256	0.000526223	0.0101389	TRUE
ASTE005157	guanylate cyclase soluble subunit beta	20.4306	11.6801	0.727497	0.000528577	0.0101666	TRUE
ASTE010050	Gr34: gustatory receptor	15.0213	8.47696	0.739824	0.00052963	0.0101666	TRUE
ASTE016219	None	45.6038	28.3248	0.595764	0.000529818	0.0101666	TRUE
ASTE016187	angiotensin-converting enzyme	14.8702	6.88721	1.03995	0.000532067	0.0101959	TRUE
ASTE008027	None	10.188	5.3667	0.843076	0.000534884	0.010236	TRUE
ASTE015981	None	3.47968	0.788232	2.07554	0.000536539	0.0102538	TRUE
ASTE002659	Sugar transporter ERD6-like	0.364497	0.0180358	4.11768	0.000540393	0.0103135	TRUE
ASTE016365	Reversion-inducing cysteine-rich protein with Kazal motifs	160.301	96.0472	0.643267	0.000541417	0.0103191	TRUE
ASTE002206	Stress-activated map kinase-interacting protein	12.5989	18.5204	-0.6542	0.000545274	0.0103646	TRUE
ASTE006087	pancreatic triacylglycerol lipase	42.8484	21.7137	0.896379	0.000544548	0.0103646	TRUE
Novel00182		13.9171	23.333	-0.859201	0.000546911	0.0103817	TRUE
ASTE001311	None	5.6146	2.4201	1.14044	0.000551265	0.0104466	TRUE
ASTE007495	None	71.4233	105.877	-0.672272	0.000551808	0.0104466	TRUE
ASTE010437	ribonucleoside-diphosphate reductase subunit M2	181.778	275.16	-0.703273	0.000558055	0.0105507	TRUE
ASTE009273	sphingolipid delta-4 desaturase	1.99977	0.660091	1.5212	0.000564857	0.0106651	TRUE
ASTE001562	None	37.1312	17.9728	0.972985	0.00056713	0.0106937	TRUE
ASTE008397	short wavelength sensitive opsin	510.189	290.524	0.734802	0.000570077	0.0107349	TRUE
Novel00472		9.14353	14.2624	-0.733319	0.000571615	0.0107496	TRUE
ASTE002481	None	6.39193	3.10255	0.958485	0.000576002	0.010789	TRUE
ASTE005332	None	252.845	145.573	0.714712	0.000575744	0.010789	TRUE
ASTE011570	None	127.555	206.027	-0.804756	0.000575846	0.010789	TRUE
ASTE015148	None	4.68587	1.73684	1.37186	0.000578472	0.0108209	TRUE
ASTE001659	Histone H2B	218.513	343.558	-0.760499	0.000580925	0.0108524	TRUE
ASTE005920	None	5.68637	2.69301	0.988184	0.000584509	0.0109032	TRUE
Novel00018		0.0347757	0.370869	-3.38636	0.000585192	0.0109032	TRUE
ASTE002039	None	12.5372	6.84013	0.792598	0.000589344	0.0109517	TRUE
ASTE016360	yellow protein	17.4469	9.38389	0.813965	0.000589155	0.0109517	TRUE
ASTE014488	None	0.976258	0.155843	2.57976	0.000600364	0.0111272	TRUE
ASTE016373	None	0.305908	0.0341277	2.96719	0.000600334	0.0111272	TRUE
ASTE008007	Class B Scavenger Receptor (CD36 domain).	29.2979	12.2122	1.19034	0.000602729	0.0111564	TRUE
ASTE010023	ChAT: choline acetyltransferase	19.4503	11.047	0.734867	0.000607678	0.0112333	TRUE
ASTE005966	None	8.74642	14.1183	-0.79424	0.000611564	0.0112904	TRUE
ASTE014174	None	13.3989	19.7302	-0.656259	0.000614406	0.011328	TRUE
Novel00360		15.0805	8.33154	0.773487	0.000615599	0.0113352	TRUE
ASTE007299	venom allergen	42.3441	25.1704	0.668967	0.000618742	0.0113782	TRUE
ASTE014757	None	1.6101	0.575042	1.39575	0.000628772	0.0115477	TRUE
Novel00296		5.43587	9.07566	-0.838222	0.000637015	0.0116839	TRUE
ASTE014944	None	14.3964	7.65136	0.831622	0.000639272	0.01171	TRUE
ASTE014117	None	23.2839	13.274	0.727974	0.000641117	0.0117286	TRUE
ASTE003840	None	15.3744	8.57357	0.761683	0.000645576	0.0117949	TRUE
ASTE016100	None	533.228	313.065	0.687717	0.000648598	0.0118348	TRUE
ASTE006050	None	35.9324	22.8478	0.559296	0.000652874	0.0118975	TRUE
ASTE007238	histone-lysine N-methyltransferase SETD8	55.1283	76.1387	-0.568824	0.000658534	0.0119697	TRUE
ASTE015193	None	12.7083	18.5235	-0.639867	0.000657722	0.0119697	TRUE
ASTE004637	nuclear RNA export factor 1/2	14.3362	21.5012	-0.681682	0.000663347	0.0120417	TRUE
ASTE003886	None	64.3812	104.766	-0.804812	0.000668874	0.0120958	TRUE
ASTE007548	ATP-binding cassette transporter (ABC transporter) family G member	46.46	25.869	0.770216	0.000669751	0.0120958	TRUE
ASTE007581	None	20.5638	11.9344	0.704663	0.000669127	0.0120958	TRUE
ASTE008226	Peptidyl-prolyl cis-trans isomerase	376.831	572.813	-0.702521	0.000668247	0.0120958	TRUE
ASTE008825	heme peroxidase	928.023	1513.73	-0.817274	0.000675252	0.0121796	TRUE
ASTE006242	None	29.5161	17.3521	0.686885	0.000679604	0.0122424	TRUE
ASTE008579	None	0.446954	0.0933653	2.11615	0.000681934	0.0122687	TRUE
ASTE007448	None	11.9558	6.31666	0.838189	0.000689228	0.0123842	TRUE
ASTE014615	None	11.1393	5.89146	0.83234	0.000691419	0.0124078	TRUE
ASTE011071	None	0.399921	0.0592376	2.59638	0.000698602	0.0125101	TRUE
ASTE011571	None	28.6958	46.5269	-0.810732	0.000698894	0.0125101	TRUE
ASTE001147	None	183.616	106.806	0.698062	0.000705505	0.0125986	TRUE
ASTE004551	None	26.7533	37.8967	-0.604178	0.000705661	0.0125986	TRUE
ASTE004931	None	42.9704	26.698	0.59587	0.000706512	0.0125986	TRUE
ASTE004459	small nuclear ribonucleoprotein D1	18.1656	26.3534	-0.63366	0.000710525	0.0126542	TRUE
ASTE015088	None	70.5072	101.352	-0.607412	0.000714865	0.0127154	TRUE
ASTE004060	None	654.243	982.836	-0.689806	0.000715843	0.0127168	TRUE
ASTE008177	None	9.28668	14.3143	-0.722797	0.000717207	0.012725	TRUE
ASTE007389	cell division control protein	25.6379	37.1031	-0.638165	0.000721832	0.012791	TRUE
ASTE009072	minichromosome maintenance protein	22.2578	36.0057	-0.805016	0.000723392	0.0128026	TRUE
ASTE009041	None	23.1981	13.1665	0.723992	0.000725977	0.0128322	TRUE
ASTE009766	mitochondrial 10 kDa heat shock protein	152.811	224.249	-0.651798	0.000727078	0.0128357	TRUE
ASTE001248	None	4.07411	1.52749	1.34047	0.000731093	0.0128904	TRUE
ASTE010293	dehydrogenase/reductase SDR family member 11 precursor	14.018	6.60145	1.01934	0.00073536	0.0129495	TRUE
ASTE009231	None	81.8639	53.6557	0.517315	0.00074012	0.0130171	TRUE
ASTE000223	None	2.408	0.917669	1.31753	0.000751366	0.0131657	TRUE
ASTE001849	None	27.0603	16.0324	0.675022	0.000750497	0.0131657	TRUE
ASTE016239	serine protease inhibitor (serpin)	679.737	385.183	0.715946	0.000750355	0.0131657	TRUE
ASTE005882	Coenzyme Q10 homolog B (S. cerevisiae)	40.3392	25.6209	0.568829	0.000752962	0.0131773	TRUE
ASTE000102	None	91.808	57.3736	0.593759	0.000760569	0.0132939	TRUE
ASTE007410	Tyrosine-protein kinase shark	64.9221	40.3963	0.596287	0.000766258	0.013367	TRUE
Novel00079		17.8663	26.5773	-0.666701	0.000766639	0.013367	TRUE
ASTE011466	None	2.53609	0.971075	1.30071	0.000769186	0.0133783	TRUE
ASTE015228	None	0.24991	0.0167399	3.52171	0.000768977	0.0133783	TRUE
ASTE004604	low density lipoprotein receptor-related protein 2 precursor	273.571	165.567	0.638375	0.00077122	0.0133972	TRUE
ASTE008350	None	729.325	450.99	0.601623	0.000773452	0.0134195	TRUE
ASTE001144	None	10.2827	18.0167	-0.922025	0.00077499	0.0134297	TRUE
ASTE001318	None	11.5151	6.23074	0.794355	0.00078383	0.0135662	TRUE
ASTE010602	vitellogenin receptor	174.58	250.413	-0.620853	0.000791352	0.0136796	TRUE
ASTE011646	anoctamin	167.251	102.455	0.62223	0.000796064	0.0137443	TRUE
ASTE000754	polyadenylate-binding protein	48.0672	69.8254	-0.643983	0.000798824	0.0137691	TRUE
ASTE005388	None	17.9106	10.2784	0.72105	0.00079945	0.0137691	TRUE
ASTE006117	None	23.5568	33.1924	-0.594687	0.00081054	0.0139431	TRUE
ASTE010356	None	2.1595	0.836454	1.2652	0.000823496	0.0141487	TRUE
Novel00257		74.1907	37.5283	0.906967	0.000829602	0.0142363	TRUE
ASTE000162	None	61.0722	35.808	0.69316	0.000830954	0.0142422	TRUE
ASTE015863	None	23.9053	37.3732	-0.754575	0.000832966	0.0142594	TRUE
ASTE001006	None	3.77219	1.6485	1.10788	0.000834767	0.0142729	TRUE
ASTE000009	None	17.1113	25.7502	-0.699574	0.000847463	0.0144375	TRUE
ASTE000512	None	1.29901	0.378645	1.69119	0.000846064	0.0144375	TRUE
ASTE005472	Thymosin	81.4184	116.857	-0.622841	0.000846945	0.0144375	TRUE
ASTE005187	None	25.7275	13.9998	0.784661	0.000857226	0.0145687	TRUE
ASTE015871	CYP4J5: cytochrome P450	19.3831	9.27383	0.995506	0.000856384	0.0145687	TRUE
ASTE007072	None	9.65734	5.14767	0.822959	0.000862606	0.0146425	TRUE
ASTE014037	None	1.19339	0.405051	1.46656	0.000865291	0.0146705	TRUE
ASTE000930	None	17.9337	10.1193	0.748068	0.000872947	0.0147706	TRUE
ASTE008915	cyclin B	56.6284	83.4241	-0.668794	0.000873288	0.0147706	TRUE
ASTE000341	None	45.2406	25.8682	0.733205	0.000876734	0.0147935	TRUE
ASTE014781	None	3.93317	1.68851	1.14663	0.000876407	0.0147935	TRUE
ASTE006417	E3 ubiquitin-protein ligase RNF31	74.8564	45.2289	0.651879	0.000882254	0.0148558	TRUE
ASTE006817	None	746.808	394.998	0.836323	0.000882533	0.0148558	TRUE
ASTE009857	None	118.884	171.589	-0.631581	0.000885572	0.0148892	TRUE
ASTE001960	None	50.21	29.3841	0.69902	0.000887214	0.0148991	TRUE
ASTE007546	None	367.878	217.82	0.675288	0.000894715	0.0150072	TRUE
ASTE003416	None	6.5664	3.20623	0.945624	0.00089712	0.0150297	TRUE
ASTE000286	chordin	93.9187	56.7257	0.647382	0.000900753	0.015037	TRUE
ASTE004133	D-2-hydroxyglutarate dehydrogenase, mitochondrial	49.1774	31.4396	0.551324	0.000899843	0.015037	TRUE
ASTE008532	None	13.0958	20.8033	-0.771829	0.000899835	0.015037	TRUE
ASTE006860	None	13.5786	19.9512	-0.657661	0.000908677	0.0151514	TRUE
ASTE001614	None	89.0986	55.8457	0.592575	0.000920903	0.0153372	TRUE
ASTE006031	None	19.4434	28.2512	-0.64407	0.000924698	0.0153822	TRUE
ASTE011460	None	50.1864	67.4919	-0.523667	0.000927686	0.0153957	TRUE
ASTE014025	None	7.06817	3.50506	0.934021	0.000926963	0.0153957	TRUE
ASTE007621	None	59.153	36.0804	0.619612	0.000936097	0.015517	TRUE
ASTE010382	eiger	65.8956	43.2166	0.519757	0.000937774	0.0155266	TRUE
ASTE000018	replication factor A3	23.3652	32.8576	-0.594294	0.000945019	0.0156099	TRUE
ASTE004509	CYP325F2: cytochrome P450	13.7648	7.55865	0.781961	0.000944875	0.0156099	TRUE
ASTE004486	None	3.37486	5.95	-0.917229	0.00095012	0.0156211	TRUE
ASTE011452	None	15.4846	23.8288	-0.728641	0.000948994	0.0156211	TRUE
ASTE014134	None	24.5838	14.4904	0.683378	0.000949618	0.0156211	TRUE
ASTE015922	CYP304C1: cytochrome P450	21.4907	12.4342	0.693353	0.000948167	0.0156211	TRUE
ASTE000671	None	65.8246	38.8308	0.668285	0.000956058	0.0156512	TRUE
ASTE003092	gamma-interferon-inducible lysosomal thiol reductase precursor	74.311	106.627	-0.622864	0.000955649	0.0156512	TRUE
ASTE006301	lamin	75.9356	107.908	-0.607193	0.000955696	0.0156512	TRUE
ASTE006704	osiris	1.37315	0.400515	1.64428	0.000956384	0.0156512	TRUE
ASTE003312	None	14.0113	20.4445	-0.645026	0.000964028	0.0157581	TRUE
ASTE000788	None	28.4563	17.8052	0.584131	0.000966167	0.0157625	TRUE
ASTE011314	None	27.4829	40.597	-0.64335	0.000966533	0.0157625	TRUE
ASTE000514	None	12.2026	6.33777	0.866751	0.000967655	0.0157626	TRUE
ASTE008524	rhythmically expressed gene 2 protein	21.7054	57.9393	-1.51134	0.000972062	0.0158162	TRUE
ASTE006489	beat protein	21.8217	12.8166	0.686776	0.00097442	0.0158363	TRUE
ASTE011183	None	4.54045	2.17338	0.979372	0.000987525	0.0160308	TRUE
ASTE001494	solute carrier family 39 (zinc transporter), member	65.7225	95.4544	-0.645822	0.000990787	0.0160653	TRUE
ASTE002161	Histone-arginine methyltransferase CARMER	38.0365	55.0622	-0.636815	0.000994276	0.0161034	TRUE
ASTE006184	None	135.14	78.364	0.676317	0.00100112	0.0161957	TRUE
ASTE005236	None	0.0354237	0.263356	-2.90981	0.00100479	0.0162364	TRUE
ASTE009918	None	0.350349	0.0592376	2.40092	0.00100603	0.0162379	TRUE
ASTE002149	None	18.6505	10.9319	0.691641	0.00101026	0.0162875	TRUE
ASTE001228	phosphoglucomutase	54.5664	34.9604	0.551986	0.00101759	0.0163501	TRUE
ASTE009108	None	1.06136	0.287224	1.79386	0.00101558	0.0163501	TRUE
ASTE011258	Synaptogyrin	17.3746	10.2061	0.68272	0.00101761	0.0163501	TRUE
ASTE000903	Fem-1 homolog c	70.5834	98.4977	-0.577584	0.00102124	0.0163898	TRUE
ASTE003068	aurora kinase A	10.2681	15.5954	-0.708115	0.0010378	0.0166367	TRUE
ASTE002889	None	22.0439	12.167	0.783138	0.00104242	0.0166917	TRUE
ASTE009643	None	86.9312	54.3976	0.595276	0.00104505	0.0167148	TRUE
ASTE004043	solute carrier family 35, member F3/4	14.6379	8.08282	0.772733	0.00105962	0.0169287	TRUE
ASTE001649	mitogen-activated protein kinase kinase kinase kinase	93.9067	131.805	-0.587758	0.00106542	0.0170022	TRUE
ASTE014059	None	17.5239	10.0901	0.709	0.00106857	0.0170332	TRUE
ASTE000692	short-chain dehydrogenease/reductase	172.332	275.352	-0.770234	0.00108874	0.0173352	TRUE
ASTE001566	None	7.95678	3.65059	1.04828	0.00109085	0.0173491	TRUE
ASTE001724	Oxysterol-binding protein	37.8175	23.2066	0.619123	0.0010926	0.0173574	TRUE
ASTE000165	None	30.2861	18.6755	0.614705	0.00109507	0.0173771	TRUE
ASTE004353	geminin	54.7652	75.9965	-0.578338	0.00111404	0.0176584	TRUE
ASTE006403	ATP-dependent DNA helicase PIF1	28.7613	48.1007	-0.857687	0.00112142	0.0177554	TRUE
ASTE000706	serine/threonine-protein phosphatase PGAM5	25.1739	36.7515	-0.652888	0.00112285	0.0177582	TRUE
ASTE001208	alpha-1,2-Mannosidase	102.778	157.199	-0.713518	0.00113869	0.0179796	TRUE
ASTE008364	None	20.6461	30.7346	-0.678342	0.0011394	0.0179796	TRUE
ASTE010522	None	130.788	185.415	-0.603295	0.00114141	0.0179912	TRUE
ASTE005875	Fem-1 homolog b	40.7049	23.7546	0.701394	0.00115752	0.0182248	TRUE
ASTE005192	None	190.13	271.168	-0.610688	0.00116733	0.0183587	TRUE
ASTE009669	None	69.639	44.7708	0.551141	0.00117264	0.0184219	TRUE
ASTE008276	Isocitrate dehydrogenase [NADP]	234.48	346.926	-0.652743	0.0011771	0.0184713	TRUE
ASTE006742	A disintegrin and metallopeptidase domain 9 (meltrin gamma)	39.2811	18.8104	0.986926	0.00117856	0.0184736	TRUE
Novel00016		1.07103	0.325834	1.63005	0.00118723	0.018589	TRUE
ASTE009362	None	0.468176	0.0862913	2.31999	0.00118886	0.0185939	TRUE
ASTE002403	None	998.725	1908.01	-1.03581	0.00119195	0.0186163	TRUE
ASTE002728	None	182.585	114.73	0.582369	0.00119293	0.0186163	TRUE
ASTE001949	DNA replication licensing factor MCM7	51.8523	80.3005	-0.741905	0.00119622	0.0186471	TRUE
ASTE000515	None	10.5659	16.253	-0.723294	0.00120108	0.018694	TRUE
ASTE008150	None	9.27254	4.85931	0.85183	0.00120188	0.018694	TRUE
ASTE014888	None	13.4596	19.628	-0.644365	0.00121828	0.0189282	TRUE
ASTE002160	None	42.9244	26.4161	0.617541	0.00122298	0.0189803	TRUE
ASTE001236	None	30.7227	18.7446	0.629647	0.00122499	0.0189907	TRUE
ASTE002393	None	15.0089	7.772	0.880898	0.00122787	0.0189993	TRUE
ASTE005714	None	1.02275	0.334203	1.5151	0.00123092	0.0189993	TRUE
ASTE006192	None	17.7037	57.7645	-1.80779	0.00123006	0.0189993	TRUE
ASTE010367	None	41.7401	23.4313	0.763449	0.0012302	0.0189993	TRUE
ASTE004468	None	2.90658	5.13288	-0.915518	0.00123323	0.019014	TRUE
Novel00351		2.2865	5.02218	-1.25086	0.00124122	0.0191164	TRUE
ASTE014315	None	0.00836994	0.180953	-3.99765	0.00124812	0.0192017	TRUE
ASTE005894	C-type lectin (CTL) - mannose binding	15.6686	23.2811	-0.676963	0.0012505	0.0192174	TRUE
ASTE000549	None	12.946	7.19215	0.759386	0.00126198	0.0193368	TRUE
ASTE001423	Phosphoserine aminotransferase	209.249	324.935	-0.729075	0.00126068	0.0193368	TRUE
ASTE004745	None	7.65784	11.8539	-0.725179	0.00126238	0.0193368	TRUE
ASTE000189	None	1.29388	0.464936	1.38832	0.00126841	0.0193872	TRUE
ASTE003958	Galactose-1-phosphate uridylyltransferase	44.5975	66.0829	-0.668513	0.0012683	0.0193872	TRUE
ASTE007914	nicotinic acetylcholine receptor subunit alpha	3.80373	1.71098	1.07079	0.00127631	0.0194658	TRUE
ASTE009668	None	11.6929	6.06426	0.873239	0.00127557	0.0194658	TRUE
ASTE003044	IMD pathway signalling IKK-beta). (ird5orthologue immune response deficient 5)	33.3314	20.4636	0.621421	0.00128149	0.0195036	TRUE
Novel00071		889.505	498.813	0.738391	0.00128155	0.0195036	TRUE
ASTE001998	Transcriptional regulators containing a dna-binding hth domain and an aminotransferase domain transcription regulator protein	15.3772	9.14596	0.652632	0.00128844	0.0195536	TRUE
ASTE005579	acid phosphatase	163.892	245.931	-0.693402	0.00128719	0.0195536	TRUE
ASTE011605	None	15.0645	8.5807	0.733606	0.00128899	0.0195536	TRUE
ASTE001860	None	8.68335	4.41042	0.896352	0.00129721	0.0196541	TRUE
ASTE009550	None	15.9509	22.6699	-0.603722	0.0012984	0.0196541	TRUE
ASTE006907	RIB43A domain with coiled-coils	0.343275	0.0598856	2.34797	0.00130325	0.0197064	TRUE
ASTE001344	None	0.534595	0.0676075	2.83615	0.00131649	0.0198006	TRUE
ASTE002496	None	0.447602	0.0798653	2.40594	0.00131417	0.0198006	TRUE
ASTE005356	Protein unc-45 homolog B	58.4372	35.6848	0.62993	0.00131299	0.0198006	TRUE
ASTE005715	A disintegrin and metalloproteinase with thrombospondin motifs	61.0315	38.8561	0.563363	0.00131623	0.0198006	TRUE
ASTE010096	None	11.4973	6.54513	0.726109	0.00131462	0.0198006	TRUE
ASTE004359	None	5.13541	2.35951	1.05019	0.0013182	0.0198052	TRUE
ASTE009842	ELAV (embryonic lethal, abnormal vision Drosophila)-like	17.503	25.4037	-0.634389	0.0013207	0.0198218	TRUE
ASTE004901	gamma-glutamyl hydrolase	391.027	181.593	0.980115	0.00132231	0.0198248	TRUE
ASTE006481	cact: protein cactus (TOLL pathway signalling)	383.041	229.634	0.648674	0.00132837	0.0198946	TRUE
ASTE005854	None	13.117	21.0007	-0.793894	0.00133152	0.0199039	TRUE
ASTE008198	solute carrier family 29 (equilibrative nucleoside transporter), member	25.51	15.0772	0.678307	0.00133181	0.0199039	TRUE
ASTE006931	None	0.72003	0.179657	1.87985	0.00133666	0.0199552	TRUE
ASTE000197	deoxynucleoside kinase	38.5073	54.9195	-0.614974	0.00134213	0.0200158	TRUE
ASTE006844	None	56.2285	35.5407	0.580974	0.00135032	0.0201166	TRUE
ASTE009055	None	439.084	655.248	-0.684175	0.00135329	0.0201396	TRUE
ASTE000974	None	72.3502	47.8002	0.513523	0.00135996	0.0202176	TRUE
ASTE003746	None	19.1202	31.6855	-0.809149	0.00137412	0.0203852	TRUE
ASTE006208	troponin C	143.764	91.0764	0.57263	0.00137366	0.0203852	TRUE
ASTE005760	None	10516.6	6088.83	0.710871	0.00138358	0.020504	TRUE
ASTE007412	None	0.189376	0.899579	-2.36472	0.00138537	0.020509	TRUE
ASTE008272	None	5.18126	2.40201	1.03481	0.00138736	0.0205169	TRUE
ASTE009868	period circadian protein	230.93	143.923	0.594258	0.00139496	0.0206077	TRUE
ASTE010487	None	2.14151	0.602042	1.71969	0.00139771	0.0206268	TRUE
ASTE015865	CYP307A1: cytochrome P450	101.536	188.544	-1.01317	0.00140161	0.0206627	TRUE
ASTE008764	None	1.64488	0.602743	1.34475	0.00140538	0.0206968	TRUE
ASTE002437	None	0.202876	0.667759	-1.8107	0.00142409	0.0209505	TRUE
ASTE000651	DNA mismatch repair protein MSH6	23.6551	33.8462	-0.618507	0.00145382	0.0213655	TRUE
ASTE008280	TBC1 domain family, member 8B (with GRAM domain)	90.638	59.1906	0.525491	0.00145641	0.0213814	TRUE
ASTE010842	None	32.8597	20.7283	0.579473	0.00146606	0.0215006	TRUE
ASTE016283	CLIP-domain serine protease	1176.72	704.953	0.634241	0.00146787	0.021505	TRUE
ASTE010083	None	88.2776	51.3698	0.701176	0.00147196	0.0215425	TRUE
ASTE009209	None	2.83957	4.95009	-0.887373	0.00148167	0.0216398	TRUE
ASTE014801	None	27.375	16.6358	0.630368	0.00148033	0.0216398	TRUE
ASTE006200	None	30.1674	18.96	0.58295	0.00148862	0.0217188	TRUE
ASTE003478	None	112.488	61.1156	0.797618	0.0014915	0.0217383	TRUE
ASTE001667	None	9.22836	4.94615	0.816396	0.00150246	0.021773	TRUE
ASTE004532	None	1.23389	0.319408	1.87154	0.00149726	0.021773	TRUE
ASTE009638	None	51.7002	31.3999	0.63808	0.00150281	0.021773	TRUE
ASTE010537	None	9.5778	4.87903	0.876329	0.00149925	0.021773	TRUE
ASTE011579	None	4.55994	7.66632	-0.840099	0.00150313	0.021773	TRUE
ASTE014971	None	12.9882	4.30625	1.46223	0.00150159	0.021773	TRUE
ASTE004312	ovary ecdysteroidogenic hormone	9.9309	5.18072	0.864957	0.00150903	0.0218361	TRUE
ASTE004664	aldehyde dehydrogenase (NAD+)	125.468	210.45	-0.843939	0.001515	0.0218787	TRUE
ASTE007430	None	100.65	65.5646	0.522759	0.00151507	0.0218787	TRUE
ASTE004933	None	32.1152	44.3579	-0.55659	0.00152318	0.0219734	TRUE
ASTE001784	None	36.874	22.804	0.603506	0.00152593	0.0219906	TRUE
ASTE003710	Proliferating cell nuclear antigen	13.7064	21.2784	-0.741252	0.00153524	0.0220797	TRUE
ASTE004912	None	6.42427	3.27718	0.889044	0.00153438	0.0220797	TRUE
ASTE003394	Ras-related and estrogen-regulated growth inhibitor-like protein	6.82328	11.1884	-0.816937	0.00154086	0.022138	TRUE
ASTE000307	dihydropyrimidine dehydrogenase (NADP+)	31.5563	53.5905	-0.843953	0.00154323	0.0221494	TRUE
ASTE009369	None	61.6165	81.7916	-0.497176	0.00154742	0.022187	TRUE
ASTE016017	CYP12F4: cytochrome P450	11.034	5.713	0.869776	0.00155912	0.0223321	TRUE
ASTE015908	GSTE6: glutathione S-transferase	7.43558	11.3957	-0.716643	0.00156071	0.0223322	TRUE
ASTE010675	Lipid storage droplets surface-binding protein	1357.83	824.481	0.623746	0.00156887	0.0224262	TRUE
ASTE001078	None	4.03992	1.44244	1.42175	0.00157465	0.0224862	TRUE
ASTE015276	None	13.3196	22.5481	-0.8606	0.00157957	0.0225336	TRUE
ASTE011694	excitatory amino acid transporter 2 isoform	45.3377	28.666	0.578677	0.00158531	0.0225927	TRUE
ASTE002543	Ca2+-transporting ATPase	58.3187	77.562	-0.502597	0.00159103	0.0226383	TRUE
ASTE009956	None	80.4871	120.974	-0.697844	0.00159172	0.0226383	TRUE
ASTE003551	pancreatic triacylglycerol lipase	14.0817	8.08579	0.704036	0.00159615	0.0226556	TRUE
ASTE006975	None	0.563486	0.119123	2.12156	0.00159552	0.0226556	TRUE
ASTE001645	calpain-7	69.0201	42.0397	0.628168	0.00160634	0.0227391	TRUE
ASTE004647	oxysterol-binding protein	205.653	126.274	0.623781	0.00160825	0.0227391	TRUE
ASTE008831	None	22.0655	12.9222	0.692968	0.00160479	0.0227391	TRUE
ASTE010599	None	12.035	6.8735	0.722136	0.00160846	0.0227391	TRUE
ASTE009831	centromere protein J	30.2441	42.5739	-0.597307	0.00161308	0.0227816	TRUE
ASTE002988	None	3.0142	5.69604	-1.0343	0.00162161	0.0228675	TRUE
ASTE006648	chondroitin 4-sulfotransferase	16.697	9.47655	0.742693	0.00162241	0.0228675	TRUE
ASTE007424	None	2.8596	1.06968	1.35313	0.00162812	0.0229251	TRUE
Novel00224		0.45986	1.17968	-1.46856	0.00163718	0.0230298	TRUE
ASTE008667	signal recognition particle subunit SRP14	23.7917	33.6706	-0.59626	0.0016428	0.0230859	TRUE
ASTE000065	tetratricopeptide repeat protein 36 homolog	24.7381	37.6227	-0.710724	0.00165677	0.0232118	TRUE
ASTE005300	None	21.0238	11.8945	0.709237	0.00165665	0.0232118	TRUE
ASTE006100	None	0.317517	1.09738	-1.84655	0.00165834	0.0232118	TRUE
ASTE010267	None	279.339	164.605	0.678725	0.00165436	0.0232118	TRUE
ASTE002774	CLIP-domain serine protease	11.2251	6.0601	0.799117	0.00166147	0.0232326	TRUE
ASTE005137	protein transport protein SEC61 subunit alpha	1176.56	1878.39	-0.772749	0.00166891	0.0233135	TRUE
ASTE005289	None	173.04	99.9128	0.71123	0.00167216	0.0233358	TRUE
ASTE001237	None	67.2142	97.4552	-0.638727	0.00167916	0.0233874	TRUE
ASTE016237	None	110.779	149.869	-0.531874	0.00167864	0.0233874	TRUE
ASTE003999	exonuclease	18.5794	27.4767	-0.667932	0.0016888	0.0234753	TRUE
ASTE006033	None	2.42361	0.614299	1.89931	0.00168757	0.0234753	TRUE
ASTE002730	None	55.0903	76.2935	-0.576124	0.00169755	0.0235738	TRUE
ASTE001330	Fatty acyl-CoA reductase	16.4161	9.41807	0.722499	0.00170699	0.0236816	TRUE
ASTE003834	cyclin-dependent kinase	22.1692	33.2262	-0.692705	0.00171773	0.0238072	TRUE
ASTE008089	None	321.013	458.823	-0.614388	0.00172522	0.0238875	TRUE
ASTE010383	None	104.349	63.3234	0.645372	0.00172932	0.0239208	TRUE
ASTE005199	dolichyldiphosphatase	64.8242	91.4097	-0.589103	0.00173883	0.0240289	TRUE
ASTE002887	None	64.9411	39.4487	0.642975	0.00174119	0.0240379	TRUE
ASTE003141	None	35.1094	20.4497	0.705174	0.00174379	0.0240504	TRUE
ASTE004780	None	0.242188	0.833268	-1.88603	0.00174554	0.024051	TRUE
ASTE004878	2-acylglycerol O-acyltransferase	184.013	276.486	-0.697423	0.00175382	0.0241415	TRUE
ASTE016032	GSTE1: glutathione S-transferase	21.155	10.03	1.01303	0.00175644	0.024154	TRUE
ASTE007956	whd: protein withered, carnitine O-palmitoyltransferase	353.323	202.319	0.726945	0.00176939	0.0243084	TRUE
ASTE001781	None	2.61293	1.0625	1.21112	0.00177224	0.024324	TRUE
ASTE010545	None	0.524876	0.146177	1.73358	0.00183031	0.0250966	TRUE
ASTE000804	None	532.357	311.179	0.699374	0.00183842	0.0251781	TRUE
ASTE002451	6-phosphogluconolactonase	94.866	59.2178	0.58773	0.00183982	0.0251781	TRUE
ASTE003670	None	8.10852	11.9161	-0.65434	0.00184333	0.0252016	TRUE
ASTE007537	None	18.0773	9.85152	0.784159	0.00184762	0.0252359	TRUE
ASTE001437	None	589.32	1048.7	-0.949246	0.00185483	0.0252611	TRUE
ASTE003838	Translin-associated factor X	13.4768	19.6156	-0.645958	0.00185344	0.0252611	TRUE
ASTE004373	nuclear receptor subfamily 0 group A	6.37848	3.35181	0.840678	0.00185369	0.0252611	TRUE
ASTE014205	None	0.121067	0	5.23167	0.00185863	0.0252885	TRUE
ASTE010343	Ester hydrolase C11orf54	22.9301	13.9989	0.629644	0.00186344	0.0253295	TRUE
ASTE008009	scavenger receptor class B member	44.081	26.7366	0.636714	0.00186959	0.0253642	TRUE
ASTE010878	None	148.881	89.9111	0.652565	0.00186942	0.0253642	TRUE
Novel00132		0.687252	1.99696	-1.64526	0.00187214	0.0253745	TRUE
ASTE005648	None	0.732234	0.21508	1.67088	0.00188439	0.025516	TRUE
ASTE003261	None	0.723918	1.61632	-1.25426	0.00188876	0.0255507	TRUE
ASTE003222	glycyl-tRNA synthetase	123.845	175.791	-0.604779	0.00189859	0.0256346	TRUE
ASTE010861	BTB/POZ domain-containing protein KCTD16	15.9225	9.006	0.746889	0.00189821	0.0256346	TRUE
ASTE002487	None	22.2132	12.816	0.715918	0.00190454	0.0256658	TRUE
ASTE010190	None	0.00836994	0.164861	-3.8592	0.00190434	0.0256658	TRUE
ASTE008527	origin recognition complex subunit	18.0444	28.1254	-0.749251	0.00191663	0.0258042	TRUE
ASTE011582	None	148.38	208.61	-0.590486	0.00192719	0.0259216	TRUE
ASTE006581	Or11: odorant receptor	0.307851	0.0598856	2.20512	0.00193067	0.0259437	TRUE
ASTE001414	None	0.756156	0.169343	2.01607	0.00194221	0.0259507	TRUE
ASTE002876	None	564.429	329.931	0.690553	0.00193356	0.0259507	TRUE
ASTE006290	aryl hydrocarbon receptor interacting protein	22.3322	13.6966	0.608739	0.00194083	0.0259507	TRUE
ASTE008388	JAKSTAT pathway signalling Domeless	152.787	93.5183	0.625598	0.00193645	0.0259507	TRUE
ASTE008959	Phosphate transporter	513.866	711.396	-0.563805	0.00193967	0.0259507	TRUE
ASTE016335	None	105.75	63.9091	0.632544	0.00194036	0.0259507	TRUE
ASTE002396	None	6.51262	3.15865	0.971154	0.0019484	0.0259842	TRUE
ASTE003545	None	2.67778	0.976853	1.36116	0.00194824	0.0259842	TRUE
ASTE007928	None	199.089	1099.32	-2.58836	0.00195025	0.0259843	TRUE
ASTE010022	None	9.91929	5.53809	0.75941	0.00195756	0.0260571	TRUE
ASTE008900	Isocitrate dehydrogenase [NADP]	475.563	290.353	0.626434	0.00196531	0.0261356	TRUE
ASTE000826	Seminal fluid protein HACP027	24.1292	11.1024	1.00743	0.0019769	0.0262411	TRUE
ASTE007478	None	154.518	97.7415	0.576467	0.00197695	0.0262411	TRUE
ASTE009556	dehydrogenase/reductase SDR family member 11 precursor	39.7271	21.4476	0.814729	0.00198502	0.0263234	TRUE
ASTE006584	None	12.0655	6.61144	0.787757	0.0019872	0.0263275	TRUE
ASTE004247	None	21.3156	12.8477	0.65068	0.00198936	0.0263315	TRUE
ASTE015237	None	32.1347	20.575	0.555437	0.00200093	0.0264598	TRUE
Novel00380		2.6625	0.666517	1.94634	0.00200555	0.0264962	TRUE
ASTE000311	None	59.5248	78.1162	-0.485726	0.00201274	0.0265105	TRUE
ASTE006500	None	1.84452	3.37163	-0.968394	0.00201041	0.0265105	TRUE
ASTE010741	None	1129.76	696.549	0.616933	0.00201415	0.0265105	TRUE
ASTE011520	None	29.5945	41.5294	-0.592641	0.00201346	0.0265105	TRUE
ASTE000666	None	0.358071	0.0618295	2.4311	0.00202476	0.0266254	TRUE
ASTE007138	C-4 methylsterol oxidase	16.1805	9.30867	0.710054	0.00203417	0.0267236	TRUE
ASTE015162	None	10.8582	5.82731	0.824812	0.00203601	0.0267236	TRUE
ASTE006205	slit protein	103.285	62.9451	0.637632	0.00204107	0.0267651	TRUE
ASTE004692	None	7.6344	3.92609	0.865077	0.00206661	0.0270498	TRUE
ASTE010147	None	0.622129	1.68657	-1.51732	0.00206496	0.0270498	TRUE
ASTE002788	None	78.1592	51.5023	0.514373	0.00207478	0.0271316	TRUE
ASTE005624	None	1050.23	621.838	0.680232	0.00207857	0.027156	TRUE
ASTE001233	None	0.812748	1.77664	-1.21788	0.00208751	0.0271973	TRUE
ASTE002081	None	35.8507	22.222	0.613163	0.00208416	0.0271973	TRUE
ASTE010240	None	49.1729	65.0376	-0.497163	0.0020867	0.0271973	TRUE
ASTE011344	ribose-phosphate pyrophosphokinase	620.763	965.391	-0.736154	0.00209217	0.0272329	TRUE
ASTE010315	None	15.5355	9.44626	0.632234	0.00209889	0.0272952	TRUE
ASTE000115	None	46.0171	27.6397	0.6466	0.00210897	0.027401	TRUE
ASTE001143	None	9.36725	14.6049	-0.749784	0.00212726	0.0276133	TRUE
ASTE003922	DNA helicase	38.1999	57.5483	-0.700878	0.00213168	0.0276453	TRUE
ASTE000567	None	3.59318	5.96879	-0.822115	0.00213499	0.0276628	TRUE
ASTE010682	None	0.149417	0.00836994	3.61896	0.00213992	0.0277012	TRUE
ASTE002734	None	19.4376	11.642	0.656443	0.00215633	0.0278882	TRUE
ASTE009365	None	43.3856	57.4079	-0.496965	0.00217306	0.0280787	TRUE
ASTE000814	leucine-rich immune protein (Long)	906.851	514.944	0.704386	0.00218531	0.0282113	TRUE
ASTE001619	None	9.73202	5.42269	0.759266	0.00218973	0.0282425	TRUE
ASTE002200	None	22.7522	30.6959	-0.52127	0.00219424	0.0282749	TRUE
ASTE009937	None	22.29	12.8697	0.720039	0.00221263	0.0284858	TRUE
ASTE010064	None	5.12515	2.61185	0.880042	0.00223432	0.0287309	TRUE
ASTE014094	None	0.909353	0.308446	1.45767	0.00223573	0.0287309	TRUE
ASTE007983	None	0.729102	0.136511	2.27138	0.00225193	0.0289128	TRUE
ASTE000134	None	115.069	165.306	-0.629107	0.00225428	0.0289166	TRUE
ASTE006168	None	162.289	105.877	0.530119	0.00226527	0.0290048	TRUE
Novel00400		9.20973	4.96947	0.809662	0.00226423	0.0290048	TRUE
ASTE002794	None	8.50002	4.53543	0.824869	0.00227771	0.0291378	TRUE
ASTE001203	None	16.8436	23.3986	-0.576656	0.00228234	0.0291442	TRUE
Novel00316		0.468878	1.14555	-1.38204	0.00228048	0.0291442	TRUE
ASTE000737	charged multivesicular body protein	99.411	63.4469	0.557967	0.00228785	0.0291621	TRUE
ASTE005057	None	1.63197	0.616243	1.31641	0.00228787	0.0291621	TRUE
ASTE014319	None	0.0444416	0.239542	-2.44993	0.00229167	0.0291842	TRUE
ASTE007307	Ubiquitin-fold modifier-conjugating enzyme 1	26.6626	35.9441	-0.527206	0.00230126	0.0292799	TRUE
ASTE009715	None	2229.19	1361.4	0.617089	0.00230386	0.0292866	TRUE
ASTE005614	None	4.82837	2.32398	0.967509	0.00230629	0.0292911	TRUE
ASTE009883	proton-coupled amino acid transporter	160.699	256.352	-0.757991	0.00230845	0.0292922	TRUE
ASTE003059	None	73.9146	47.6008	0.551176	0.00233147	0.0295047	TRUE
ASTE005778	None	7.90046	3.71301	1.00438	0.00233067	0.0295047	TRUE
ASTE006161	None	1.0227	0.309094	1.64265	0.00232888	0.0295047	TRUE
ASTE004388	None	78.9856	50.7161	0.557126	0.00234022	0.029589	TRUE
ASTE008768	potassium voltage-gated channel	12.6106	6.82328	0.800336	0.00234452	0.0296168	TRUE
ASTE000305	None	1.81287	0.680017	1.33579	0.00235733	0.0297255	TRUE
ASTE001758	adenylate cyclase	35.5533	48.2346	-0.537978	0.00235525	0.0297255	TRUE
ASTE002888	None	7.1442	3.87274	0.800602	0.00236045	0.0297383	TRUE
ASTE000787	None	16.7268	10.3869	0.595902	0.00236442	0.0297618	TRUE
ASTE007344	None	3.64735	1.4959	1.18964	0.0023746	0.0298633	TRUE
ASTE007129	beta-1,4-mannosyltransferase egghead protein	89.5378	54.1745	0.639069	0.00238018	0.0299068	TRUE
ASTE000033	None	9.93489	5.75182	0.700239	0.00238576	0.0299502	TRUE
ASTE009940	None	3.7257	1.80116	0.965052	0.0023883	0.0299556	TRUE
ASTE010003	anaphase-promoting complex subunit	10.2733	15.2764	-0.677502	0.00240254	0.0301074	TRUE
ASTE005659	None	0.399273	0.0689035	2.40988	0.00240938	0.0301663	TRUE
ASTE009409	None	28.8378	38.9138	-0.531916	0.00241194	0.0301709	TRUE
Novel00387		0.320757	0.963353	-1.69691	0.00241402	0.0301709	TRUE
ASTE016227	None	0.123011	0	5.21579	0.00241759	0.0301888	TRUE
ASTE003601	None	0.123011	0	5.21579	0.00242064	0.0302003	TRUE
ASTE010059	elongation factor 1-beta	1402.71	895.996	0.553943	0.00242654	0.0302457	TRUE
ASTE015988	None	24.5331	45.0241	-1.00501	0.00242857	0.0302457	TRUE
ASTE010269	ionotropic receptor NMDAR3	14.7559	8.45207	0.729226	0.00243132	0.0302534	TRUE
ASTE003194	None	21.2074	12.6409	0.666808	0.0024404	0.0303395	TRUE
ASTE002843	None	1.60686	0.633037	1.26286	0.00244512	0.0303448	TRUE
ASTE015881	Gr52: gustatory receptor	11.4515	6.58638	0.716279	0.00244395	0.0303448	TRUE
ASTE004568	Polypeptide N-acetylgalactosaminyltransferase (Fragment)	43.2756	56.5192	-0.484326	0.00245535	0.0304451	TRUE
ASTE010954	None	0.685362	0.0347757	4.12274	0.00246258	0.0305079	TRUE
ASTE001036	pyridoxine kinase	45.7599	30.2405	0.501121	0.00247284	0.0306082	TRUE
ASTE001317	None	9.57072	5.14081	0.820736	0.00249676	0.0307694	TRUE
ASTE002955	None	80.6746	51.6081	0.564792	0.00249479	0.0307694	TRUE
ASTE004178	tripartite motif-containing protein	59.8943	77.5539	-0.467994	0.00249305	0.0307694	TRUE
ASTE007964	None	90.9023	58.0754	0.549834	0.00248993	0.0307694	TRUE
ASTE016339	None	0.193858	0.0180358	3.1974	0.00249086	0.0307694	TRUE
ASTE003588	None	19.8775	27.4362	-0.564921	0.00250431	0.0308355	TRUE
ASTE010513	None	23.4524	12.0335	0.885755	0.00250801	0.0308542	TRUE
ASTE003686	None	41.4845	57.0518	-0.564738	0.00251968	0.0309707	TRUE
ASTE002930	None	32.2203	18.8969	0.691648	0.00252593	0.0310206	TRUE
ASTE003381	Sorting nexin-25	131.117	81.8281	0.595118	0.00254321	0.0312057	TRUE
ASTE001120	None	14.1738	8.32096	0.679193	0.00254934	0.0312538	TRUE
ASTE006166	None	52.4543	34.0194	0.543939	0.00256667	0.0314389	TRUE
ASTE001823	None	23.9701	34.7818	-0.647233	0.00257854	0.0315297	TRUE
ASTE006380	None	16.0806	9.4462	0.690304	0.002577	0.0315297	TRUE
Novel00303		148.498	90.7663	0.627877	0.00258881	0.0316278	TRUE
ASTE008496	None	7.71767	11.3231	-0.6525	0.00259244	0.0316448	TRUE
ASTE011439	None	11.3808	6.28966	0.781711	0.00259718	0.0316752	TRUE
ASTE001486	collagen type IV alpha	919.327	1290.67	-0.592408	0.00260574	0.0317523	TRUE
ASTE003007	None	23.8158	32.8604	-0.565892	0.00261805	0.0318473	TRUE
ASTE014053	None	16.8857	22.9263	-0.53831	0.0026174	0.0318473	TRUE
ASTE005350	None	22.0839	13.8289	0.589183	0.00263139	0.0319821	TRUE
ASTE002816	None	134.74	83.2983	0.61737	0.00265467	0.0322165	TRUE
ASTE004950	None	42.0802	57.5063	-0.55612	0.00265525	0.0322165	TRUE
ASTE014587	None	15.2331	8.86592	0.69755	0.0026583	0.0322259	TRUE
Novel00353		1.35901	2.952	-1.20219	0.00266722	0.0323063	TRUE
ASTE007464	None	18.5636	10.7016	0.72276	0.00267424	0.0323636	TRUE
ASTE007295	None	49.2792	32.4552	0.509274	0.00268253	0.0324084	TRUE
ASTE011500	None	988.273	509.814	0.835638	0.00268226	0.0324084	TRUE
ASTE000169	ATP-binding cassette transporter (ABC transporter) family H member	8.87326	4.5918	0.857225	0.00268905	0.0324593	TRUE
ASTE006357	None	44.7245	28.2674	0.576298	0.00271032	0.0326882	TRUE
ASTE004479	conserved oligomeric Golgi complex subunit	44.1148	57.3835	-0.475417	0.00271773	0.0327496	TRUE
ASTE011548	None	0.00901792	0.137807	-3.61902	0.00272664	0.0328289	TRUE
ASTE007623	None	18.5369	9.96654	0.815726	0.0027359	0.0329124	TRUE
ASTE001477	None	45.756	30.6108	0.490864	0.00275234	0.033082	TRUE
ASTE007350	None	5.61412	2.98213	0.826173	0.00276355	0.0331884	TRUE
ASTE008880	diuretic hormone	11.9753	7.18853	0.648351	0.00276605	0.0331903	TRUE
ASTE009045	peptidyl-prolyl isomerase D	37.9487	25.3487	0.489851	0.00279959	0.0335641	TRUE
ASTE003841	None	20.3281	12.2847	0.643963	0.0028135	0.0337023	TRUE
ASTE010396	None	0.404511	1.52862	-2.05152	0.00281624	0.0337065	TRUE
ASTE000202	60 kDa heat shock protein, mitochondrial precursor	750.723	1067.68	-0.608134	0.00282878	0.033828	TRUE
ASTE010748	None	5.00738	7.87109	-0.735557	0.00283855	0.0339161	TRUE
ASTE002727	bladder cancer-associated protein	10.2135	14.9239	-0.647076	0.00285726	0.034082	TRUE
ASTE006104	None	0.217024	0.0251098	2.84819	0.0028554	0.034082	TRUE
ASTE002294	None	88.4109	572.442	-2.82463	0.00286097	0.0340865	TRUE
ASTE005496	Ribonucleoside-diphosphate reductase	205.999	288.009	-0.588121	0.00286247	0.0340865	TRUE
ASTE004316	None	29.1188	18.839	0.54344	0.00286717	0.0341138	TRUE
ASTE002711	complement component 1 Q subcomponent-binding protein, mitochondrial	69.4565	94.1461	-0.537892	0.00287561	0.0341854	TRUE
ASTE001154	None	33.7143	48.0381	-0.615273	0.00288839	0.0343084	TRUE
ASTE004088	palmitoyl-protein thioesterase	66.1279	36.7625	0.773529	0.00289106	0.0343113	TRUE
ASTE003032	None	68.2411	92.6827	-0.544601	0.00290892	0.0344943	TRUE
ASTE001215	2-oxoglutarate dehydrogenase E1 component DHKTD1	152.312	292.409	-1.03727	0.00291795	0.0345724	TRUE
ASTE002048	cuticular protein RR-2 family	236.751	149.817	0.564371	0.00292549	0.0346326	TRUE
ASTE014730	None	5.0705	7.76725	-0.709392	0.00293473	0.0347129	TRUE
ASTE005915	None	0.211246	0.734124	-1.87474	0.00293905	0.0347348	TRUE
ASTE010976	None	22.4396	11.7521	0.857971	0.00294221	0.0347431	TRUE
ASTE007777	None	261.76	422.49	-0.803152	0.00295422	0.0348558	TRUE
ASTE006777	None	25.1036	14.7834	0.684351	0.00296474	0.0349507	TRUE
ASTE003702	ER lumen protein retaining receptor	151.863	85.2231	0.744365	0.00296808	0.034961	TRUE
ASTE006718	None	1.48774	0.572504	1.30247	0.00298282	0.0351053	TRUE
ASTE002660	None	15.9024	9.50927	0.662797	0.00299183	0.035182	TRUE
ASTE003303	None	9.03078	14.8117	-0.784186	0.00299776	0.0351931	TRUE
ASTE004569	cyclin A	74.5728	103.337	-0.576113	0.00299715	0.0351931	TRUE
ASTE005008	None	3.85071	1.74699	1.0589	0.00300504	0.0352201	TRUE
ASTE006361	acyl-CoA oxidase	61.6847	40.6028	0.519198	0.00300282	0.0352201	TRUE
ASTE003070	None	158.223	217.057	-0.557587	0.00301957	0.0353448	TRUE
ASTE006989	None	0.78699	0.265948	1.46727	0.00302069	0.0353448	TRUE
ASTE003149	None	0.143639	0	5.45464	0.00303166	0.035356	TRUE
ASTE007010	None	25.3082	34.6823	-0.555103	0.00303115	0.035356	TRUE
ASTE010029	Adenylosuccinate lyase	213.968	377.978	-0.922551	0.00302562	0.035356	TRUE
ASTE014224	None	7.75957	11.4467	-0.660899	0.00303118	0.035356	TRUE
ASTE003553	None	113.609	71.7156	0.558903	0.00305452	0.035536	TRUE
ASTE010583	None	0.357477	0.0515156	2.62815	0.00305276	0.035536	TRUE
ASTE014199	None	1.01438	1.99361	-1.07639	0.00305464	0.035536	TRUE
ASTE003269	None	334.329	204.712	0.605655	0.00307294	0.0356844	TRUE
ASTE008593	nitric-oxide synthase, invertebrate	10.0958	4.93281	0.957929	0.00307498	0.0356844	TRUE
ASTE014834	None	4.33114	6.75238	-0.734312	0.00307046	0.0356844	TRUE
ASTE000321	insulin-like growth factor 2 receptor	32.6488	21.0849	0.542615	0.00308127	0.0356988	TRUE
ASTE009114	Class B Scavenger Receptor (CD36 domain).	1.00661	0.330964	1.49661	0.00308017	0.0356988	TRUE
ASTE014939	None	0.499118	0.146177	1.66672	0.00308594	0.0357236	TRUE
ASTE007647	Groucho	116.134	155.779	-0.524767	0.00310152	0.0358745	TRUE
ASTE000228	Protein transport protein Sec61 subunit beta	181.088	276.614	-0.703627	0.00311715	0.0360248	TRUE
ASTE009802	Carboxylic ester hydrolase	33.6425	17.542	0.847784	0.00311962	0.0360248	TRUE
ASTE007228	serine/threonine-protein kinase ATR	25.5762	33.8921	-0.503912	0.00312231	0.0360264	TRUE
ASTE003821	None	8.7327	12.7667	-0.650118	0.00312494	0.0360274	TRUE
ASTE002301	None	37.3368	50.8251	-0.551883	0.00313277	0.036084	TRUE
ASTE010119	LIM/homeobox protein Lhx3	2.97084	1.29826	1.12369	0.00313496	0.036084	TRUE
ASTE002488	Sn1-specific diacylglycerol lipase beta	103.255	64.8052	0.59027	0.00316003	0.0363399	TRUE
ASTE006662	None	6.17534	2.92489	1.00977	0.00316234	0.0363399	TRUE
ASTE004850	None	107.061	153.126	-0.623049	0.00316514	0.0363425	TRUE
ASTE005707	chromatin assembly factor 1 subunit A	62.5851	87.3667	-0.58711	0.00317298	0.0363756	TRUE
ASTE014375	None	0.28852	0.0334798	2.89787	0.00317317	0.0363756	TRUE
ASTE001274	None	0.234412	0.0173879	3.48189	0.00318653	0.0364849	TRUE
ASTE008058	Argininosuccinate synthase	19.5648	9.89278	0.883949	0.00318787	0.0364849	TRUE
ASTE003109	myosin III	211.993	130.52	0.622184	0.00319174	0.0364996	TRUE
ASTE001377	CLIP-domain serine protease	0.958276	0.237598	1.89365	0.00320012	0.0365103	TRUE
ASTE004689	enoyl-CoA hydratase	635.042	1035.39	-0.805513	0.00320044	0.0365103	TRUE
ASTE014559	None	8.08438	4.26802	0.83986	0.00319824	0.0365103	TRUE
ASTE003846	transcription elongation factor S-II	33.3409	43.9007	-0.495908	0.00320776	0.0365349	TRUE
ASTE005709	None	80.413	54.7877	0.462445	0.00320681	0.0365349	TRUE
ASTE000250	None	105.813	66.6079	0.584078	0.0032114	0.0365468	TRUE
ASTE006741	None	37.1478	20.4711	0.795174	0.00323306	0.0367637	TRUE
Novel00231		1.23276	2.46692	-1.09906	0.00324505	0.0368703	TRUE
ASTE007781	L-xylulose reductase	31.2614	19.5761	0.594256	0.00324861	0.0368811	TRUE
ASTE004282	None	31.6735	41.6613	-0.492458	0.00325182	0.036888	TRUE
ASTE001293	integrin beta subunit	172.694	102.913	0.670053	0.00325774	0.0369148	TRUE
ASTE003754	None	642.374	923.314	-0.620291	0.00325941	0.0369148	TRUE
ASTE006840	None	17.5814	10.5541	0.661195	0.00326446	0.0369423	TRUE
ASTE001944	nephrin	18.184	11.188	0.615239	0.00328081	0.0370885	TRUE
ASTE016326	None	7.97255	3.90817	0.931427	0.00328263	0.0370885	TRUE
ASTE005670	None	8.43597	4.54817	0.805411	0.00329179	0.0371623	TRUE
ASTE006183	None	6.2255	1.4899	1.88899	0.00329668	0.0371877	TRUE
ASTE006894	translocon-associated protein subunit alpha	728.988	1108.39	-0.701761	0.00330484	0.03725	TRUE
ASTE003447	Neither inactivation nor afterpotential protein G	276.114	180.941	0.519571	0.00332833	0.0374309	TRUE
ASTE004549	None	3.01204	1.34583	1.07784	0.00332473	0.0374309	TRUE
ASTE006978	None	1.7383	0.73731	1.14126	0.00332884	0.0374309	TRUE
ASTE002251	None	14.9262	8.18995	0.78497	0.00338463	0.038028	TRUE
ASTE010439	None	17.7426	11.2229	0.574724	0.00339343	0.0380965	TRUE
ASTE015272	None	8.00311	12.4296	-0.747892	0.00341489	0.038307	TRUE
ASTE005339	HAUS augmin-like complex subunit	30.9806	41.8862	-0.540372	0.00342003	0.0383341	TRUE
ASTE010286	synaptic vesicle-associated integral membrane protein	45.3539	30.1163	0.504519	0.0034238	0.0383461	TRUE
ASTE003191	None	81.3267	120.584	-0.681882	0.00347812	0.0389236	TRUE
ASTE007149	None	17.2219	23.3747	-0.537155	0.00348478	0.0389672	TRUE
ASTE000796	amyrel	37.387	23.3549	0.5905	0.00349503	0.0389892	TRUE
ASTE007712	None	12.1487	5.91274	0.951537	0.00349349	0.0389892	TRUE
ASTE009781	Importin subunit alpha	197.231	284.62	-0.637796	0.00349376	0.0389892	TRUE
Novel00314		0.718842	2.31237	-1.80457	0.00350096	0.0390245	TRUE
ASTE000703	None	41.2478	54.8636	-0.514392	0.00351419	0.0390257	TRUE
ASTE000867	None	157.179	82.6581	0.807197	0.00351488	0.0390257	TRUE
ASTE003762	None	28.9957	40.3055	-0.574642	0.00351095	0.0390257	TRUE
ASTE005938	None	43.547	28.1031	0.529887	0.00350487	0.0390257	TRUE
ASTE008329	glucosyl/glucuronosyl transferases	31.0792	44.7902	-0.632223	0.00351234	0.0390257	TRUE
ASTE010324	None	254.994	381.238	-0.690507	0.00351931	0.0390442	TRUE
ASTE002194	None	11.9933	7.17563	0.656292	0.00353879	0.0391411	TRUE
ASTE008720	None	24.7587	14.4864	0.701855	0.00354191	0.0391411	TRUE
ASTE010115	cysteine desulfurase	107.944	72.4212	0.485771	0.00354018	0.0391411	TRUE
ASTE011375	None	13.017	7.2786	0.761834	0.0035375	0.0391411	TRUE
Novel00376		1.44071	0.586651	1.21285	0.00354123	0.0391411	TRUE
ASTE010468	None	2.88601	1.2873	1.08637	0.00355224	0.0392246	TRUE
ASTE005393	Enolase-phosphatase E1	313.934	449.421	-0.623276	0.00357374	0.0394312	TRUE
ASTE009383	None	2.171	0.886727	1.21029	0.00358091	0.0394795	TRUE
ASTE010782	sodium/potassium-transporting ATPase subunit beta	707.943	436.694	0.618365	0.00358441	0.0394872	TRUE
ASTE000836	None	203.945	274.099	-0.521611	0.00359416	0.0395638	TRUE
ASTE000875	solute carrier family	10.3045	15.3924	-0.674192	0.00359903	0.0395865	TRUE
ASTE006846	None	22.6388	14.3634	0.574126	0.00361004	0.0396459	TRUE
ASTE010215	None	0	0.113993	-5.17765	0.00360941	0.0396459	TRUE
ASTE016320	juvenile hormone-inducible protein	0.189971	0.0173879	3.16734	0.00363287	0.0398656	TRUE
ASTE009903	importin subunit beta-1	235.549	343.945	-0.655386	0.00363913	0.0398723	TRUE
Novel00220		5.2129	2.79221	0.810435	0.00363646	0.0398723	TRUE
ASTE004582	COP9 complex subunit 7a	31.8895	42.4079	-0.513974	0.00364551	0.0399113	TRUE
ASTE000911	double stranded RNA-specific editase	46.2495	60.9359	-0.499949	0.00365346	0.0399421	TRUE
ASTE001229	Translocon-associated protein subunit beta	529.067	780.335	-0.655685	0.00365398	0.0399421	TRUE
ASTE001304	None	175.486	97.1043	0.787583	0.00366155	0.0399495	TRUE
ASTE006485	None	13.4639	7.87611	0.689362	0.00366596	0.0399495	TRUE
ASTE009211	None	0.376107	0.0862913	1.99504	0.00366598	0.0399495	TRUE
ASTE010488	None	1246.1	719.92	0.695949	0.0036611	0.0399495	TRUE
ASTE000160	None	41.5199	53.3789	-0.456943	0.00367018	0.0399529	TRUE
ASTE003363	None	59.4957	39.1554	0.520201	0.00367194	0.0399529	TRUE
ASTE000684	None	14.4941	8.33343	0.71995	0.00367878	0.0399695	TRUE
ASTE001285	None	11.858	7.1955	0.636155	0.00367913	0.0399695	TRUE
ASTE016380	Vps20: vacuolar protein sorting 20	42.8429	27.8009	0.5348	0.00368225	0.0399726	TRUE
ASTE004526	DNA excision repair protein ERCC-5	21.9139	29.5078	-0.527205	0.00370145	0.0401503	TRUE
ASTE008781	None	22.7642	31.7224	-0.58377	0.00371189	0.0401709	TRUE
ASTE014467	None	7.31883	10.7141	-0.635806	0.00370827	0.0401709	TRUE
ASTE015934	FMRF: FMRFamide neuropeptide	20.44	12.2674	0.66255	0.00370946	0.0401709	TRUE
ASTE001596	Yellow-x	47.7625	31.175	0.530866	0.00373318	0.0403412	TRUE
ASTE008815	None	19.4402	12.4998	0.547887	0.00373334	0.0403412	TRUE
ASTE003114	None	14.7201	9.07792	0.614148	0.00373732	0.0403533	TRUE
ASTE000383	Histone H2A	128.229	175.769	-0.556354	0.00374187	0.0403716	TRUE
ASTE014783	None	14.9386	8.63221	0.709246	0.00374798	0.0404067	TRUE
ASTE003805	None	0	0.113993	-5.19032	0.00375518	0.0404534	TRUE
ASTE016039	CYP9J4: cytochrome P450	20.4554	10.447	0.905476	0.00376488	0.0404961	TRUE
Novel00172		3.67667	1.64143	1.08827	0.00376389	0.0404961	TRUE
ASTE004632	reticulon/nogo receptor	9.91475	5.6725	0.720786	0.00377017	0.0405222	TRUE
ASTE002429	None	78.9986	50.6039	0.560102	0.00378862	0.0406895	TRUE
ASTE002690	Amino acid transporter	90.6745	58.8476	0.527691	0.00379381	0.0407143	TRUE
ASTE001840	None	38.8532	53.2147	-0.557296	0.00381011	0.0408582	TRUE
ASTE001246	hexosaminidase	48.6171	31.4434	0.535133	0.00381895	0.0408599	TRUE
ASTE001821	None	0.519746	0.129437	1.88298	0.00381496	0.0408599	TRUE
ASTE006843	None	135.625	89.3234	0.518474	0.00381744	0.0408599	TRUE
ASTE001160	origin recognition complex subunit	14.7406	20.6409	-0.584319	0.00382735	0.0408878	TRUE
ASTE007241	DNA replication ATP-dependent helicase Dna2	13.1463	20.8916	-0.783692	0.00382576	0.0408878	TRUE
ASTE004550	None	14.5769	8.80037	0.648461	0.00383625	0.0409519	TRUE
ASTE007324	None	1.44719	0.402513	1.79304	0.00384094	0.0409709	TRUE
Novel00181		26.176	35.905	-0.54167	0.00384839	0.0410195	TRUE
ASTE002104	Insulin-like growth factor 2 mRNA-binding protein	195.82	284.323	-0.644666	0.00386227	0.0411364	TRUE
ASTE014606	None	6.22793	3.38842	0.775442	0.00387398	0.04123	TRUE
ASTE004564	Feline leukemia virus subgroup C receptor-related protein	0.293704	0.0431457	2.56377	0.00388094	0.0412419	TRUE
ASTE015248	None	72.6652	45.452	0.594563	0.00387877	0.0412419	TRUE
ASTE005390	JNK-interacting protein	14.423	8.21517	0.734291	0.00389055	0.041313	TRUE
ASTE004361	None	22.0583	14.4553	0.518397	0.00389796	0.0413606	TRUE
ASTE003228	None	2.37263	1.05677	1.08599	0.00390611	0.0414159	TRUE
ASTE002148	Battenin	17.6571	23.8128	-0.528922	0.00391378	0.0414661	TRUE
ASTE007346	F-box protein	6.80049	3.69168	0.792519	0.00391745	0.0414739	TRUE
ASTE000541	None	30.5742	19.5327	0.55246	0.00392642	0.0415067	TRUE
ASTE001400	DNA repair protein RAD50	42.7172	56.7383	-0.514953	0.00392385	0.0415067	TRUE
ASTE009959	Sterol carrier protein 2 variant	127.468	173.712	-0.549762	0.0039302	0.0415155	TRUE
ASTE005652	Ras-related protein Rab-8A	14.407	8.47075	0.689839	0.00394294	0.041619	TRUE
ASTE007115	None	117.048	78.1667	0.490918	0.00394665	0.041627	TRUE
ASTE001374	None	31.3686	41.1669	-0.48222	0.00395576	0.041637	TRUE
ASTE005664	None	10.763	6.19818	0.717143	0.00395644	0.041637	TRUE
ASTE009664	wingless-type MMTV integration site family, member	13.0176	7.74014	0.66392	0.0039511	0.041637	TRUE
ASTE011129	None	17.059	10.2049	0.663346	0.00396839	0.0417316	TRUE
ASTE014465	None	8.19848	11.8648	-0.621088	0.00397295	0.0417485	TRUE
ASTE011792	None	0.192562	0.629149	-1.76355	0.00397674	0.0417573	TRUE
ASTE007482	None	110.529	71.7429	0.540287	0.00398919	0.0417947	TRUE
ASTE009227	Inactive dipeptidyl peptidase	94.5499	62.996	0.499076	0.00398766	0.0417947	TRUE
ASTE011747	None	57.1509	101.034	-0.932935	0.00398897	0.0417947	TRUE
ASTE000045	None	0.654961	0.199636	1.63096	0.00400172	0.0418919	TRUE
ASTE001741	None	130.899	87.6257	0.492019	0.00400439	0.0418919	TRUE
ASTE001031	None	46.445	61.3175	-0.498575	0.00402395	0.0420453	TRUE
ASTE007207	nucleolar protein	222.496	320.713	-0.634835	0.00402502	0.0420453	TRUE
ASTE016097	None	36.3115	21.5706	0.681926	0.00403426	0.0421108	TRUE
ASTE007498	DNA mismatch repair protein PMS2	11.1944	15.8757	-0.599339	0.00404249	0.0421655	TRUE
ASTE010016	None	12.306	7.09128	0.717964	0.00404863	0.0421984	TRUE
ASTE006616	None	13.7429	19.5407	-0.611807	0.00405683	0.0422215	TRUE
Novel00203		19.5384	12.244	0.5889	0.00405558	0.0422215	TRUE
ASTE000375	None	62.9959	43.2358	0.45471	0.00406067	0.0422304	TRUE
ASTE007337	None	2.85701	4.91218	-0.863135	0.00407037	0.0423001	TRUE
ASTE010828	solute carrier family 6 (neurotransmitter transporter, amino acid) member 5/7/	26.4467	16.2223	0.625959	0.00407641	0.0423317	TRUE
ASTE007486	None	154.391	101.08	0.526699	0.00408042	0.0423422	TRUE
ASTE007654	None	2.18644	0.937595	1.14052	0.00408459	0.0423543	TRUE
ASTE011633	solute carrier family 6 (neurotransmitter transporter, amino acid/orphan)	21.4447	12.9732	0.648011	0.0040883	0.0423617	TRUE
ASTE008319	None	54.2678	68.5934	-0.433723	0.00409168	0.0423657	TRUE
ASTE001054	None	1.00218	2.1778	-1.23276	0.004107	0.0424772	TRUE
ASTE016144	odorant-binding protein	84.1994	55.8544	0.50484	0.00410847	0.0424772	TRUE
ASTE001964	FeS cluster assembly scaffold IscU	291.795	188.949	0.542457	0.00411992	0.0425368	TRUE
ASTE005179	myoinhibitory-like peptide	11.6255	6.6784	0.722071	0.00412026	0.0425368	TRUE
ASTE003241	ATP-dependent RNA helicase DDX4	360.556	498.936	-0.572872	0.00412758	0.0425814	TRUE
ASTE008586	calcium/calmodulin-dependent protein kinase kinase	131.375	78.2657	0.65919	0.00414649	0.0427452	TRUE
ASTE008639	None	5.9987	9.0762	-0.703335	0.00416391	0.0428935	TRUE
Novel00143		26.959	17.1103	0.573334	0.00417068	0.0429319	TRUE
ASTE002219	None	35.5482	46.6483	-0.491097	0.00418655	0.0430436	TRUE
ASTE006764	None	3.44685	1.66135	0.961064	0.00418763	0.0430436	TRUE
ASTE015296	None	1.15213	2.67228	-1.28655	0.00421501	0.0432935	TRUE
ASTE001011	None	62.2813	81.2825	-0.484232	0.00422636	0.0433786	TRUE
ASTE003142	None	14.2785	8.25162	0.71317	0.00423766	0.0434629	TRUE
ASTE003448	tripartite motif-containing protein	129.184	184.141	-0.617647	0.00424235	0.0434795	TRUE
ASTE002450	None	6.98414	10.4851	-0.695295	0.00426335	0.043663	TRUE
ASTE001253	Rac GTPase-activating protein	33.4822	44.186	-0.501272	0.00426886	0.0436878	TRUE
ASTE010582	None	15.6653	9.27967	0.681392	0.00428107	0.043781	TRUE
ASTE000989	None	300.022	413.252	-0.562537	0.00430299	0.0437832	TRUE
ASTE002958	translocon-associated protein subunit gamma	423.814	613.445	-0.629229	0.00428719	0.0437832	TRUE
ASTE003057	protein son of sevenless	234.877	142.67	0.638494	0.00430008	0.0437832	TRUE
ASTE003994	CDGSH iron sulfur domain-containing protein 2 homolog	198.641	280.118	-0.599345	0.00429535	0.0437832	TRUE
ASTE007946	gem associated protein	50.8877	64.8305	-0.448075	0.00429987	0.0437832	TRUE
ASTE010474	None	27.109	16.8486	0.610172	0.00430073	0.0437832	TRUE
ASTE011080	None	27.5765	36.8124	-0.521176	0.00430148	0.0437832	TRUE
ASTE000835	None	84.0304	114.075	-0.544466	0.00430955	0.0438184	TRUE
ASTE004881	None	14.803	8.57157	0.707173	0.00431834	0.0438762	TRUE
ASTE002234	None	3.75054	8.1318	-1.25873	0.00432174	0.0438792	TRUE
ASTE009599	aubergine	50.1977	67.7748	-0.535713	0.00434157	0.0440488	TRUE
ASTE007832	None	7.72961	4.39049	0.732474	0.00434882	0.0440908	TRUE
ASTE005054	None	0.132029	0.00836994	3.43557	0.00435354	0.0441069	TRUE
ASTE002307	None	1.8638	0.774678	1.19068	0.0043682	0.0441321	TRUE
ASTE003684	methylenetetrahydrofolate dehydrogenase(NAD+) / 5,10-methenyltetrahydrofolate	41.7275	54.3452	-0.480989	0.00436257	0.0441321	TRUE
ASTE008160	None	7.53898	12.4516	-0.83673	0.00436273	0.0441321	TRUE
ASTE011236	None	59.6654	39.9764	0.496502	0.00436852	0.0441321	TRUE
Novel00452		3.39079	1.579	1.02593	0.0043737	0.0441528	TRUE
ASTE003273	None	84.7297	114.311	-0.533669	0.00438332	0.0441888	TRUE
ASTE008732	defective proboscis extension response	5.70343	2.87083	0.91773	0.00438631	0.0441888	TRUE
ASTE009657	None	12.2391	7.33709	0.653641	0.00438665	0.0441888	TRUE
ASTE000330	platelet-activating factor acetylhydrolase IB subunit beta/gamma	48.3358	64.1029	-0.509424	0.00441608	0.0444219	TRUE
Novel00300		5.36572	8.83514	-0.833596	0.00441462	0.0444219	TRUE
ASTE000734	None	58.1305	38.1659	0.524616	0.00443623	0.0445687	TRUE
ASTE006997	None	0.236356	0.0251098	2.99088	0.00443699	0.0445687	TRUE
ASTE000410	histone-lysine N-methyltransferase NSD2	54.8737	73.5656	-0.529409	0.00445237	0.0446914	TRUE
ASTE004139	heat shock 70kDa protein	506.352	710.4	-0.585791	0.00446084	0.0447446	TRUE
ASTE003667	None	5.85825	8.71462	-0.66768	0.00449667	0.045072	TRUE
ASTE002725	None	35.6005	22.0972	0.615529	0.00451669	0.0452406	TRUE
ASTE003749	a disintegrin and metalloproteinase with thrombospondin motifs	47.2665	60.6805	-0.451333	0.00452667	0.0453084	TRUE
ASTE001026	ultraviolet wavelength sensitive opsin	200.602	122.711	0.634471	0.00455629	0.0455672	TRUE
ASTE006758	kinesin-like protein unc-104	154.356	98.3848	0.572308	0.00455898	0.0455672	TRUE
ASTE003612	tRNA (guanine-N(7)-)-methyltransferase	28.1333	38.1444	-0.539043	0.00457047	0.0456498	TRUE
ASTE001142	None	11.5147	16.048	-0.579146	0.00459946	0.0458097	TRUE
ASTE002490	None	8.05414	3.70907	1.04319	0.00459198	0.0458097	TRUE
ASTE005117	None	13.0813	17.7515	-0.538769	0.00459737	0.0458097	TRUE
ASTE006905	hemomucin	29.3958	15.874	0.823293	0.00459832	0.0458097	TRUE
ASTE010994	None	62.0574	42.2604	0.467822	0.00461438	0.0459259	TRUE
ASTE010093	odorant-binding protein	0.0701994	0.320703	-2.21425	0.00461888	0.0459383	TRUE
ASTE001744	None	7.87389	4.4953	0.713943	0.00462633	0.0459801	TRUE
ASTE001485	None	651.081	882.012	-0.537793	0.00463851	0.0460118	TRUE
ASTE008787	None	60.8963	34.3615	0.761422	0.00463693	0.0460118	TRUE
Novel00246		24.5607	32.0448	-0.475013	0.0046393	0.0460118	TRUE
ASTE010806	Sphingomyelin phosphodiesterase	5.66936	2.03044	1.42875	0.00465802	0.0461651	TRUE
ASTE015880	Gr50: gustatory receptor	2.086	0.649183	1.63361	0.00466285	0.0461688	TRUE
Novel00441		6.02948	3.28415	0.795229	0.00466493	0.0461688	TRUE
ASTE014475	None	45.75	29.5196	0.550887	0.00467091	0.0461956	TRUE
ASTE008365	None	15.0704	21.4397	-0.61713	0.0046865	0.0463173	TRUE
ASTE006478	None	69.1335	44.5661	0.557166	0.00470123	0.0464304	TRUE
ASTE000957	phosphoacetylglucosamine mutase	37.2289	50.9183	-0.552783	0.00473736	0.0467229	TRUE
ASTE006749	nuclear pore complex protein Nup133	41.1988	55.4312	-0.531781	0.00473746	0.0467229	TRUE
ASTE006655	None	17.8205	9.73985	0.793463	0.00474808	0.0467949	TRUE
ASTE000284	origin recognition complex subunit	14.041	19.0871	-0.540436	0.0047518	0.0467989	TRUE
ASTE001948	None	17.1787	23.5637	-0.539326	0.00478434	0.0470543	TRUE
ASTE002819	None	26.1139	17.0395	0.526685	0.00478439	0.0470543	TRUE
ASTE003406	None	276.276	183.92	0.492689	0.0047937	0.0470857	TRUE
ASTE003711	None	0.282094	0.691573	-1.38605	0.00479425	0.0470857	TRUE
ASTE006583	None	86.0328	38.7859	1.0811	0.00482793	0.0473835	TRUE
ASTE008045	None	0.203524	0.0257578	2.73568	0.00483771	0.0474466	TRUE
ASTE000869	None	125.984	85.0033	0.476595	0.00486277	0.0475973	TRUE
ASTE001759	laminin gamma	213.004	283.934	-0.514105	0.00485672	0.0475973	TRUE
ASTE008210	None	3.76615	1.67949	1.10109	0.00486994	0.0475973	TRUE
Novel00048		1.63786	3.16103	-1.04142	0.00486626	0.0475973	TRUE
Novel00328		50.3929	32.2927	0.564683	0.00486978	0.0475973	TRUE
Novel00465		13.9749	8.60975	0.617864	0.00489329	0.0477925	TRUE
ASTE001940	None	0.573907	1.7585	-1.7514	0.00490949	0.0478659	TRUE
ASTE004914	None	0.421791	0.0592376	2.65157	0.00491268	0.0478659	TRUE
ASTE006041	Receptor protein-tyrosine phosphatase 10d	130.348	86.5078	0.507882	0.00491436	0.0478659	TRUE
Novel00333		10.8011	5.72185	0.847538	0.004911	0.0478659	TRUE
Novel00304		2.84999	4.91024	-0.880572	0.00492623	0.0479484	TRUE
ASTE004426	None	8.78692	4.78323	0.796032	0.00495445	0.0481899	TRUE
ASTE006863	regulating synaptic membrane exocytosis protein	68.7805	45.0421	0.534609	0.00497374	0.0483442	TRUE
ASTE006729	None	1.97844	0.676237	1.49574	0.00498631	0.0484331	TRUE
ASTE010227	None	1890.78	1012.58	0.779306	0.00501384	0.048667	TRUE
ASTE001201	None	98.2891	67.6039	0.446574	0.00504605	0.0488352	TRUE
ASTE001629	None	0.658902	0.118475	2.29939	0.00505192	0.0488352	TRUE
ASTE005325	None	15.2299	8.99304	0.68528	0.00504213	0.0488352	TRUE
ASTE005423	None	6.62456	3.72063	0.736712	0.00503669	0.0488352	TRUE
ASTE014630	None	15.1451	9.05481	0.662221	0.00504993	0.0488352	TRUE
ASTE014839	None	2.44623	4.77275	-1.08716	0.00504333	0.0488352	TRUE
ASTE009889	None	1.37834	0.453327	1.48495	0.00505663	0.0488473	TRUE
ASTE005165	CYP9K1: cytochrome P450	21.3568	13.0354	0.629272	0.00506194	0.0488652	TRUE
ASTE016307	None	3.7412	1.78895	0.98273	0.00507507	0.0489585	TRUE
ASTE002981	None	3.14596	1.38255	1.11024	0.00507913	0.0489642	TRUE
ASTE007505	Sideroflexin	107.684	139.959	-0.475551	0.00508831	0.0490192	TRUE
ASTE007578	None	2.11856	9.31358	-2.25558	0.00509343	0.0490351	TRUE
ASTE009431	None	6.08084	3.27518	0.816045	0.00511605	0.0492193	TRUE
ASTE002395	None	4.74845	2.42582	0.893153	0.00512914	0.0493117	TRUE
ASTE004146	replication factor C subunit	46.9402	61.0335	-0.473837	0.00513274	0.0493127	TRUE
Novel00318		18.5031	25.3439	-0.560384	0.00514091	0.0493576	TRUE
ASTE002354	chromatin assembly factor 1 subunit B	11.6234	16.5237	-0.609419	0.00515599	0.0494358	TRUE
ASTE007053	None	27.8325	37.4008	-0.520372	0.00515605	0.0494358	TRUE
ASTE000589	None	86.3909	55.4262	0.564899	0.00517969	0.0495649	TRUE
ASTE004304	None	7.85964	11.6351	-0.658496	0.00518356	0.0495649	TRUE
ASTE005830	None	11.7696	16.8979	-0.618967	0.00517719	0.0495649	TRUE
ASTE008600	None	584.885	358.967	0.611921	0.00518118	0.0495649	TRUE
ASTE007354	None	0.832727	0.267244	1.55215	0.0052059	0.0497449	TRUE
ASTE009357	39S ribosomal protein L43, mitochondrial	43.9748	56.6077	-0.463206	0.00521009	0.0497513	TRUE
ASTE008263	eukaryotic translation initiation factor	477.774	673.361	-0.595932	0.00522558	0.0498655	TRUE
