# Supplementary material for: Rapamycin inhibits pathogen transmission in mosquitoes by promoting immune activation
Source: PLoS Pathog. 2021 Feb 24;17(2):e1009353. doi: 10.1371/journal.ppat.1009353 (PMC7939355; doi:10.1371/journal.ppat.1009353)
Supplement: S3 Table — (XLSX) [file ppat.1009353.s012.xlsx]

## Sheet: Fig 1A
NB12h	IB12h	NB24h	IB24h
1	1.3766	0.420955	0.438108
1	1.17871	0.879661	0.961088
1	1.11695	1.15045	1.40241

## Sheet: Fig 1C
Control	RAPA
1	0.619501
1	0.471637

## Sheet: Fig 1D
Control	RAPA
36	10
10	3
2	1
12	0
26	0
6	2
10	2
10	2
14	6
31	4
8	0
13	2
3	0
9	2
37	0
33	0
99	0
0	1
46	0
5	1
3	0
64	0
6	0
0	0
0	0
0	4
0	0
1	2
5	0
13	4
3	4
7	0
1	0
5	0
0	0
3	0
11	0
2	0
0	0
0	0
3	0
11	3
2	0
1	1
6	20
0	0
0	2
4	1
0	9
4	10
0
0
3
28
0
11
3
7
44
1
3
0
0
18
2
1
5
1
4
0
5
6
8
1

## Sheet: Fig 1E
dsGFP	dsTOR
1	0.662814
1	0.709893

## Sheet: Fig 1F
dsGFP	dsTOR
102	35
90	2
129	0
74	14
71	25
58	10
133	11
115	11
74	55
93	10
104	4
16	53
160	20
89	12
127	50
123	28
106	5
20	73
17	90
2	16
48	8
13	73
13	89
33	62
27	3
0	0
37	3
5	0
18	0
31	10
0	0
9	13
4	15
1	16
0	6
0	2
0	7
12	11
25	0
13	0
59	8
47	0
13	0
30	0
53	0
31	5
47	12
40	23
34	20
6	4
14	17
25	40
112	16
70	12
	18
	6
	41
	115
	8
	24
	7
	4

## Sheet: Fig 2B
Control	RAPA
1	0.504125
1	0.27626

## Sheet: Fig 2C
Control	RAPA
5	0
0	1
11	5
2	4
3	5
5	0
1	5
1	1
0	4
1	0
3	0
3	2
1	1
58	0
17	2
4	0
1	0
0	1
2	0
2	1
9	0
2	0
2	0
0	0
8	1
1	1
7	0
3	0
12	0
5	5
0	4
5	0
0	0
0	5
2	0
8	3
3	0
1	0
33	2
45	15
13	25
178	48
137	53
75	115
10	265
401	52
31	19
61	2
202	95
345	45
193	45
101	158
48	7
42	23
165	155
64	102
780	24
34	9
190	14
261	29
138	29
102	17
23	17
60	20
75	220
12	41
10	64
48	0
585	70
38	15
8	10
83	11
89	51
25	5
34	75
119	180
37	14
42	39
301	10
29	34
620	102
16	80
244	330
560	260
480	15
41	10
56	13
42	55
430	38
60	17
640	251
22	40
136	9
9	3
376	12
254	3
25	70
90	56
60	8
25	12
204	12
130	36
26	35
295	3
38	37
25	251
800	74
27	181
250	43
11	352
201	4
175	12
41	0
75	21
205	0
195	11
19	2
66	14
25	60
2	12
19	16
18	13
19	12
2	29
2	5
3	5
2	10
10	4
15	7
0	7
3	8
46	8
182	3
145	33
23	23
0	13
0	0
11	1
0	42
37	5
24	23
25	18
3	40
57	0
21	12
2	40
11	7
7	3
13	0
15	0
149	8
7	10
17	11
8	3
20	11
70	17
19
112
2
6
6
12
53
13
8
2
14
1
0
9
26
4
20
14

## Sheet: Fig 2D
Control	RAPA
22800	2400
6900	2100
3900	16500
900	8400
6600	2700
11400	3600
11400	29400
6300	3900
4500	0
4200	0
0	0
0	0
20700	300
41700	2100
15600	15000
12600	2100
8400	3300
20400	27600
4800	8700
29400	0
1500	4800
21300	32100
11700	3600
21300	36600
21900	6600
9600	5400
5100	0
0	0
0	0
0	0
0	0
0	0
0	0
0	0
300	0
0	0
3900	0
38700	0
4200	0
2100	0
34800	0
3000	0
4800	4800
24300	7500
1800	0
5400	29700
71400	300
0	0
300	900
0	300
0	0
0	0
0	0
0	0
0	0
0	0
0	0
0	0
0	0
0	0
0	0
0	0
0	0
0	0
0	0
0	0
0	0
0	0
0	0
0	0
0	0
0	0
900	0
300	0
0	0
900	0
300	0
900	0
0	0
900	300
0	300
14400	0
2700	1500
	9300
	300
	900
	0

## Sheet: Fig 3B
Control	RAPA
220	116
121	33
366	85
216	280
78	18
38	245
185	136
241	221
343	65
283	27
297	78
209	71
91	190
361	143
272	108
122	91
144	337
17	233
367	68
197	147
38	138
222	249
74	191
25	29
100	118
261	3
217	196
90	16
297	74
56	58
350	64
186	182
156	24
35	9
13	2
500	51
	117
	23
	3
	37
	252
	305

## Sheet: Fig 3C
Control-30min	RAPA-30min	Control-10min	RAPA-10min	Control-6min	RAPA-6min
3	15	184	12	25	124
90	57	330	0	3	153
3	12	563	163	100	4
87	15	643	320	166	59
6	5	483	96	133	201
6	0	412	103	36	9
111	41	114	230	172	248
29	7	664	130	171	13
63	16	344	95	133	71
71	1	360	124	41	43
18	14	222	390	3	18
81	40	520	110	66	166
133	6	373	150	103	36
45	4	58	40	2	11
30	63	39	50	21	66
20	16	157	180	9	0
66	50	6	137	99	13
77	19	291	126	76	1
53	47	94	10	14	28
89	34	222	59	2	0
75	8	20	11	11	1
47	68	135	51	47	13
82	4	6	5	6	64
54	45	77	116	0	0
49	65	218	57	1	1
10	4	56	62	2	0
7	45	126	116	0	1
2	52	118	70	6	63
3	7	131	28		59
41	29	72	61
8	19	85	46
2	1	159	4
56	29	82	77
61	59	155	40
189	18	58	10
5	12	24	21
121	0
71	0
115	101
85	51
23	0
9	5
16	27
39	109
390	6
65	27
310	23
50	140
117
65
196
9
169
35
106

[truncated: 23 more sheets: Fig 3D, Fig 3E, Fig 3F, Fig 3H, Fig 4C, Fig 4D, Fig 4E, Fig 5A, Fig 5B, Fig 5D, Fig 5E, Fig 5F, Fig 5G, S1, S2, S3A, S3B, S4, S6A, S7A …]
